# Supplementary material for: Catalytic hydroboration of aldehydes and ketones with an electron-rich acyclic metallasilylene
Source: Chem Sci. 2024 Feb 12;15(11):4161–70. doi: 10.1039/d3sc06842k (PMC10935726; doi:10.1039/d3sc06842k)
Supplement: SC-015-D3SC06842K-s002 [file SC-015-D3SC06842K-s002.cif]

# Electronic Supplementary Material (ESI) for Chemical Science.
# This journal is © The Royal Society of Chemistry 2024

####################################################################### 
# 
# This file contains crystal structure data downloaded from the 
# Cambridge Structural Database (CSD) hosted by the Cambridge 
# Crystallographic Data Centre (CCDC).
# 
# Full information about CCDC data access policies and citation 
# guidelines are available at http://www.ccdc.cam.ac.uk/access/V1 
# 
# Audit and citation data items may have been added by the CCDC. 
# Please retain this information to preserve the provenance of 
# this file and to allow appropriate attribution of the data. 
# 
#######################################################################

data_lk_045m

_database_code_depnum_ccdc_archive 'CCDC 2270892'
loop_
_audit_author_name
_audit_author_address
'Christoph Wolper'
;Universitaet Duisburg Essen
Germany
;
_audit_update_record             
;
2023-06-19 deposited with the CCDC.	2024-02-12 downloaded from the CCDC.
;

_audit_creation_method           SHELXL-2017/1
_shelx_SHELXL_version_number     2017/1
_chemical_name_systematic        ?
_chemical_name_common            ?
_chemical_melting_point          ?
_chemical_formula_moiety         ?
_chemical_formula_sum            'C58 H83 Cl Ga N4 O Si'
_chemical_formula_weight         985.54

loop_
_atom_type_symbol
_atom_type_description
_atom_type_scat_dispersion_real
_atom_type_scat_dispersion_imag
_atom_type_scat_source
C C 0.0181 0.0091 'International Tables Vol C Tables 4.2.6.8 and 6.1.1.4'
H H 0.0000 0.0000 'International Tables Vol C Tables 4.2.6.8 and 6.1.1.4'
Cl Cl 0.3639 0.7018 'International Tables Vol C Tables 4.2.6.8 and 6.1.1.4'
Ga Ga -1.2846 0.7763 'International Tables Vol C Tables 4.2.6.8 and 6.1.1.4'
N N 0.0311 0.0180 'International Tables Vol C Tables 4.2.6.8 and 6.1.1.4'
O O 0.0492 0.0322 'International Tables Vol C Tables 4.2.6.8 and 6.1.1.4'
Si Si 0.2541 0.3302 'International Tables Vol C Tables 4.2.6.8 and 6.1.1.4'

_space_group_crystal_system      triclinic
_space_group_IT_number           2
_space_group_name_H-M_alt        'P -1'
_space_group_name_Hall           '-P 1'

_shelx_space_group_comment       
; 
The symmetry employed for this shelxl refinement is uniquely defined 
by the following loop, which should always be used as a source of 
symmetry information in preference to the above space-group names. 
They are only intended as comments. 
;

loop_
_space_group_symop_operation_xyz
'x, y, z'
'-x, -y, -z'

_cell_length_a                   12.8260(8)
_cell_length_b                   13.0023(8)
_cell_length_c                   18.3120(10)
_cell_angle_alpha                83.087(2)
_cell_angle_beta                 75.811(2)
_cell_angle_gamma                69.828(2)
_cell_volume                     2776.9(3)
_cell_formula_units_Z            2
_cell_measurement_temperature    100(2)
_cell_measurement_reflns_used    9698
_cell_measurement_theta_min      2.49
_cell_measurement_theta_max      80.22

_exptl_crystal_description       tablet
_exptl_crystal_colour            colourless
_exptl_crystal_density_meas      ?
_exptl_crystal_density_method    ?
_exptl_crystal_density_diffrn    1.179
_exptl_crystal_F_000             1058
_exptl_transmission_factor_min   ?
_exptl_transmission_factor_max   ?
_exptl_crystal_size_max          0.174
_exptl_crystal_size_mid          0.161
_exptl_crystal_size_min          0.077
_exptl_absorpt_coefficient_mu    1.632
_shelx_estimated_absorpt_T_min   0.764
_shelx_estimated_absorpt_T_max   0.885
_exptl_absorpt_correction_type   multi-scan
_exptl_absorpt_correction_T_min  0.64
_exptl_absorpt_correction_T_max  0.75
_exptl_absorpt_process_details   'SADABS, Blessing, Acta Cryst 1995 A51 33-38'
_exptl_absorpt_special_details   ?
_diffrn_ambient_temperature      100(2)
_diffrn_radiation_wavelength     1.54178
_diffrn_radiation_type           CuK\a
_diffrn_source                   'micro-focus sealed tube'
_diffrn_source_type              'INCOATEC I\mS 3.0'
_diffrn_radiation_monochromator  'multilayer mirror'
_diffrn_measurement_device_type  'Bruker D8 Venture (Photon II detector)'
_diffrn_measurement_method       'Data collection strategy APEX 3/Queen'
_diffrn_detector_area_resol_mean 7.3910
_diffrn_reflns_number            128716
_diffrn_reflns_av_unetI/netI     0.0256
_diffrn_reflns_av_R_equivalents  0.0580
_diffrn_reflns_limit_h_min       -16
_diffrn_reflns_limit_h_max       16
_diffrn_reflns_limit_k_min       -16
_diffrn_reflns_limit_k_max       16
_diffrn_reflns_limit_l_min       -23
_diffrn_reflns_limit_l_max       20
_diffrn_reflns_theta_min         2.491
_diffrn_reflns_theta_max         80.466
_diffrn_reflns_theta_full        67.679
_diffrn_measured_fraction_theta_max 0.988
_diffrn_measured_fraction_theta_full 0.999
_diffrn_reflns_Laue_measured_fraction_max 0.988
_diffrn_reflns_Laue_measured_fraction_full 0.999
_diffrn_reflns_point_group_measured_fraction_max 0.988
_diffrn_reflns_point_group_measured_fraction_full 0.999
_reflns_number_total             12043
_reflns_number_gt                11089
_reflns_threshold_expression     'I > 2\s(I)'
_reflns_Friedel_coverage         0.000
_reflns_Friedel_fraction_max     .
_reflns_Friedel_fraction_full    .

_reflns_special_details          
; 
 Reflections were merged by SHELXL according to the crystal 
 class for the calculation of statistics and refinement. 
  
 _reflns_Friedel_fraction is defined as the number of unique 
 Friedel pairs measured divided by the number that would be 
 possible theoretically, ignoring centric projections and 
 systematic absences. 
;

_computing_data_collection       'Bruker APEX3(v2017.3-0)'
_computing_cell_refinement       'Bruker APEX3(v2017.3-0)'
_computing_data_reduction        'Bruker APEX3(v2017.3-0)'
_computing_structure_solution    'Bruker APEX3(v2017.3-0)'
_computing_structure_refinement  'SHELXL-2017/1 (Sheldrick, 2017)'
_computing_molecular_graphics    'ORTEP/PLATON (Spek)'
_computing_publication_material  'BRUKER AXS SHELXTL (c) 2008 / Vers. 2008/4'
_refine_special_details          
;
 Treatment of hydrogen atoms:    
 Riding model on idealized geometries 
 with the 1.2 fold isotropic displacement 
 parameters of the equivalent Uij of the 
 corresponding carbon atom.
 The methyl groups are idealized with
 tetrahedral angles in a combined 
 rotating and rigid group refinement
 with the 1.5 fold isotropic displacement
 parameters of the equivalent Uij of the 
 corresponding carbon atom.
 Disorder:
 The ligands of the silicon atom show a correlated disorder over two sites. All
 corresponding bond lengths were restrained to be equal (SADI) and the phenyl
 ring of the amidinate was restrained to planarity (FLAT). Global RIGU and SIMU
 restraints were applied to the displacement parameters of the disordered
 atoms. Additional specific SIMU restraints or common displacement parameters
 (EADP) were used for atoms in close proximity. The solvent molecules were
 restrained to a regular hexagon (SADI, FLAT) and RIGU and SIMU restraints were
 applied to their displacement parameters. One the solvent molecules is
 disordered over a centre of inversion. The local symmetry was ignored in the
 refinement (negative PART). Due to the vast disorder and consequent use of
 restraints the quantitative results may be unreliable and biassed and should
 be carefully interpreted.
;
_refine_ls_structure_factor_coef Fsqd
_refine_ls_matrix_type           full
_refine_ls_weighting_scheme      calc
_refine_ls_weighting_details     
'w=1/[\s^2^(Fo^2^)+(0.0536P)^2^+2.1634P] where P=(Fo^2^+2Fc^2^)/3'
_atom_sites_solution_primary     direct
_atom_sites_solution_secondary   difmap
_atom_sites_solution_hydrogens   geom
_refine_ls_hydrogen_treatment    constr
_refine_ls_extinction_method     none
_refine_ls_extinction_coef       .
_refine_ls_number_reflns         12043
_refine_ls_number_parameters     839
_refine_ls_number_restraints     1336
_refine_ls_R_factor_all          0.0425
_refine_ls_R_factor_gt           0.0393
_refine_ls_wR_factor_ref         0.1094
_refine_ls_wR_factor_gt          0.1064
_refine_ls_goodness_of_fit_ref   1.054
_refine_ls_restrained_S_all      1.029
_refine_ls_shift/su_max          0.000
_refine_ls_shift/su_mean         0.000

loop_
_atom_site_label
_atom_site_type_symbol
_atom_site_fract_x
_atom_site_fract_y
_atom_site_fract_z
_atom_site_U_iso_or_equiv
_atom_site_adp_type
_atom_site_occupancy
_atom_site_site_symmetry_order
_atom_site_calc_flag
_atom_site_refinement_flags_posn
_atom_site_refinement_flags_adp
_atom_site_refinement_flags_occupancy
_atom_site_disorder_assembly
_atom_site_disorder_group
Ga1 Ga 0.32618(2) 0.64925(2) 0.19201(2) 0.01752(7) Uani 1 1 d . . . . .
Cl1 Cl 0.24664(3) 0.57691(3) 0.12107(2) 0.02256(9) Uani 1 1 d . . . . .
Si1 Si 0.19336(4) 0.72816(4) 0.30458(3) 0.02404(11) Uani 1 1 d . . . . .
N1 N 0.45628(11) 0.51783(11) 0.20725(7) 0.0180(3) Uani 1 1 d . . . . .
N2 N 0.41863(11) 0.71434(11) 0.11108(7) 0.0186(3) Uani 1 1 d . . . . .
C1 C 0.53776(14) 0.47811(13) 0.14735(9) 0.0197(3) Uani 1 1 d . . . . .
C2 C 0.54688(14) 0.53351(14) 0.07642(9) 0.0208(3) Uani 1 1 d . . . . .
H2 H 0.591825 0.489993 0.034574 0.025 Uiso 1 1 calc R U . . .
C3 C 0.49752(14) 0.64489(14) 0.06055(9) 0.0202(3) Uani 1 1 d . . . . .
C4 C 0.62859(15) 0.36869(14) 0.15345(10) 0.0254(3) Uani 1 1 d . . . . .
H4A H 0.593406 0.311013 0.166488 0.038 Uiso 1 1 calc R U . . .
H4B H 0.667803 0.370417 0.192750 0.038 Uiso 1 1 calc R U . . .
H4C H 0.683556 0.353549 0.105086 0.038 Uiso 1 1 calc R U . . .
C5 C 0.53526(16) 0.68771(15) -0.01831(9) 0.0258(3) Uani 1 1 d . . . . .
H5A H 0.607076 0.634964 -0.043199 0.039 Uiso 1 1 calc R U . . .
H5B H 0.546238 0.758078 -0.015906 0.039 Uiso 1 1 calc R U . . .
H5C H 0.476957 0.697894 -0.047000 0.039 Uiso 1 1 calc R U . . .
C6 C 0.46045(14) 0.45824(13) 0.27930(9) 0.0199(3) Uani 1 1 d . . . . .
C7 C 0.41992(15) 0.36869(14) 0.29622(9) 0.0235(3) Uani 1 1 d . . . . .
C8 C 0.42723(17) 0.31253(15) 0.36586(10) 0.0285(4) Uani 1 1 d . . . . .
H8 H 0.399982 0.251940 0.378358 0.034 Uiso 1 1 calc R U . . .
C9 C 0.47340(18) 0.34356(16) 0.41688(10) 0.0310(4) Uani 1 1 d . . . . .
H9 H 0.478799 0.303700 0.463592 0.037 Uiso 1 1 calc R U . . .
C10 C 0.51180(16) 0.43299(15) 0.39973(10) 0.0277(4) Uani 1 1 d . . . . .
H10 H 0.542839 0.454158 0.435234 0.033 Uiso 1 1 calc R U . . .
C11 C 0.50568(14) 0.49246(14) 0.33125(9) 0.0216(3) Uani 1 1 d . . . . .
C12 C 0.36722(18) 0.33093(16) 0.24320(11) 0.0306(4) Uani 1 1 d . . . . .
H12 H 0.374599 0.375081 0.194728 0.037 Uiso 1 1 calc R U . . .
C13 C 0.4267(2) 0.20934(17) 0.22588(13) 0.0415(5) Uani 1 1 d . . . . .
H13A H 0.417961 0.164500 0.272523 0.062 Uiso 1 1 calc R U . . .
H13B H 0.507855 0.196395 0.204297 0.062 Uiso 1 1 calc R U . . .
H13C H 0.392464 0.189431 0.189750 0.062 Uiso 1 1 calc R U . . .
C14 C 0.2410(2) 0.3512(2) 0.27673(15) 0.0452(5) Uani 1 1 d . . . . .
H14A H 0.203029 0.428936 0.287761 0.068 Uiso 1 1 calc R U . . .
H14B H 0.232099 0.306439 0.323392 0.068 Uiso 1 1 calc R U . . .
H14C H 0.206695 0.331346 0.240595 0.068 Uiso 1 1 calc R U . . .
C15 C 0.54967(15) 0.58918(15) 0.31324(10) 0.0244(3) Uani 1 1 d . . . . .
H15 H 0.502668 0.642813 0.280329 0.029 Uiso 1 1 calc R U . . .
C16 C 0.67356(17) 0.55373(18) 0.26883(11) 0.0337(4) Uani 1 1 d . . . . .
H16A H 0.719235 0.490348 0.294937 0.050 Uiso 1 1 calc R U . . .
H16B H 0.703700 0.614404 0.265001 0.050 Uiso 1 1 calc R U . . .
H16C H 0.676942 0.533784 0.218165 0.050 Uiso 1 1 calc R U . . .
C17 C 0.53810(17) 0.64861(17) 0.38350(11) 0.0309(4) Uani 1 1 d . . . . .
H17A H 0.591137 0.601387 0.413711 0.046 Uiso 1 1 calc R U . . .
H17B H 0.460011 0.665820 0.413500 0.046 Uiso 1 1 calc R U . . .
H17C H 0.555760 0.716689 0.368287 0.046 Uiso 1 1 calc R U . . .
C18 C 0.40023(14) 0.83057(13) 0.09770(9) 0.0201(3) Uani 1 1 d . . . . .
C19 C 0.31147(15) 0.89730(14) 0.06371(9) 0.0218(3) Uani 1 1 d . . . . .
C20 C 0.29286(16) 1.01007(15) 0.05625(10) 0.0270(4) Uani 1 1 d . . . . .
H20 H 0.230901 1.056693 0.035572 0.032 Uiso 1 1 calc R U . . .
C21 C 0.36252(17) 1.05497(15) 0.07829(11) 0.0306(4) Uani 1 1 d . . . . .
H21 H 0.348193 1.131911 0.072966 0.037 Uiso 1 1 calc R U . . .
C22 C 0.45323(17) 0.98817(15) 0.10812(10) 0.0286(4) Uani 1 1 d . . . . .
H22 H 0.502752 1.019504 0.121138 0.034 Uiso 1 1 calc R U . . .
C23 C 0.47357(15) 0.87530(14) 0.11953(9) 0.0234(3) Uani 1 1 d . . . . .
C24 C 0.23638(15) 0.85212(14) 0.03362(9) 0.0228(3) Uani 1 1 d . . . . .
H24 H 0.268428 0.770254 0.036201 0.027 Uiso 1 1 calc R U . . .
C25 C 0.23366(18) 0.88969(16) -0.04888(10) 0.0305(4) Uani 1 1 d . . . . .
H25A H 0.195770 0.969170 -0.051960 0.046 Uiso 1 1 calc R U . . .
H25B H 0.191793 0.852519 -0.068210 0.046 Uiso 1 1 calc R U . . .
H25C H 0.311673 0.871342 -0.079130 0.046 Uiso 1 1 calc R U . . .
C26 C 0.11547(16) 0.88641(17) 0.08206(11) 0.0317(4) Uani 1 1 d . . . . .
H26A H 0.117581 0.860667 0.134388 0.048 Uiso 1 1 calc R U . . .
H26B H 0.069111 0.854049 0.063076 0.048 Uiso 1 1 calc R U . . .
H26C H 0.082152 0.966513 0.079769 0.048 Uiso 1 1 calc R U . . .
C27 C 0.57215(16) 0.80492(16) 0.15498(10) 0.0269(4) Uani 1 1 d . . . . .
H27 H 0.552836 0.739475 0.180784 0.032 Uiso 1 1 calc R U . . .
C28 C 0.68273(18) 0.76403(19) 0.09644(12) 0.0380(5) Uani 1 1 d . . . . .
H28A H 0.743633 0.719033 0.121561 0.057 Uiso 1 1 calc R U . . .
H28B H 0.702767 0.826827 0.069608 0.057 Uiso 1 1 calc R U . . .
H28C H 0.672996 0.719892 0.060435 0.057 Uiso 1 1 calc R U . . .
C29 C 0.59252(19) 0.8654(2) 0.21391(14) 0.0464(6) Uani 1 1 d . . . . .
H29A H 0.642287 0.812657 0.243964 0.070 Uiso 1 1 calc R U . . .
H29B H 0.519589 0.903219 0.247001 0.070 Uiso 1 1 calc R U . . .
H29C H 0.628733 0.919203 0.188550 0.070 Uiso 1 1 calc R U . . .
N3_6 N 0.1310(5) 0.8763(6) 0.3103(6) 0.0234(11) Uani 0.785(3) 1 d D U P A 1
N4_6 N 0.0412(4) 0.7785(3) 0.2855(3) 0.0215(7) Uani 0.785(3) 1 d D U P A 1
C30_6 C 0.0296(3) 0.8790(3) 0.2995(4) 0.0216(8) Uani 0.785(3) 1 d D U P A 1
C31_6 C -0.0733(3) 0.9791(2) 0.30501(17) 0.0277(6) Uani 0.785(3) 1 d D U P A 1
C32_6 C -0.1371(4) 1.0164(4) 0.3756(3) 0.0349(8) Uani 0.785(3) 1 d D U P A 1
H32_6 H -0.116150 0.977601 0.420041 0.042 Uiso 0.785(3) 1 calc R U P A 1
C33_6 C -0.2316(5) 1.1108(4) 0.3808(2) 0.0505(12) Uani 0.785(3) 1 d D U P A 1
H33_6 H -0.276807 1.135199 0.428869 0.061 Uiso 0.785(3) 1 calc R U P A 1
C34_6 C -0.2604(3) 1.1695(3) 0.3163(2) 0.0647(13) Uani 0.785(3) 1 d D U P A 1
H34_6 H -0.323744 1.235260 0.320190 0.078 Uiso 0.785(3) 1 calc R U P A 1
C35_6 C -0.1964(3) 1.1320(3) 0.24611(17) 0.0663(13) Uani 0.785(3) 1 d D U P A 1
H35_6 H -0.215874 1.172117 0.201733 0.080 Uiso 0.785(3) 1 calc R U P A 1
C36_6 C -0.1041(3) 1.0363(3) 0.24054(14) 0.0441(8) Uani 0.785(3) 1 d D U P A 1
H36_6 H -0.061841 1.009757 0.192326 0.053 Uiso 0.785(3) 1 calc R U P A 1
C41_6 C -0.0479(2) 0.7335(2) 0.27925(16) 0.0253(5) Uani 0.785(3) 1 d D U P A 1
C42_6 C 0.0034(2) 0.6090(2) 0.28761(15) 0.0301(5) Uani 0.785(3) 1 d D U P A 1
H42A_6 H 0.023959 0.589092 0.336791 0.045 Uiso 0.785(3) 1 calc R U P A 1
H42B_6 H 0.071682 0.582859 0.247513 0.045 Uiso 0.785(3) 1 calc R U P A 1
H42C_6 H -0.052380 0.575078 0.283885 0.045 Uiso 0.785(3) 1 calc R U P A 1
C43_6 C -0.1557(4) 0.7726(4) 0.3416(2) 0.0345(9) Uani 0.785(3) 1 d D U P A 1
H43A_6 H -0.134772 0.759895 0.390742 0.052 Uiso 0.785(3) 1 calc R U P A 1
H43B_6 H -0.206731 0.731700 0.340557 0.052 Uiso 0.785(3) 1 calc R U P A 1
H43C_6 H -0.194326 0.851036 0.333367 0.052 Uiso 0.785(3) 1 calc R U P A 1
C44_6 C -0.0776(2) 0.7631(3) 0.20162(15) 0.0356(6) Uani 0.785(3) 1 d D U P A 1
H44A_6 H -0.107363 0.843008 0.194640 0.053 Uiso 0.785(3) 1 calc R U P A 1
H44B_6 H -0.135421 0.731503 0.198231 0.053 Uiso 0.785(3) 1 calc R U P A 1
H44C_6 H -0.009135 0.733636 0.162334 0.053 Uiso 0.785(3) 1 calc R U P A 1
C37_6 C 0.1700(3) 0.9647(3) 0.3263(3) 0.0257(8) Uani 0.785(3) 1 d D U P A 1
C38_6 C 0.1324(5) 0.9879(6) 0.4110(3) 0.0336(10) Uani 0.785(3) 1 d D U P A 1
H38A_6 H 0.154365 0.918870 0.440512 0.050 Uiso 0.785(3) 1 calc R U P A 1
H38B_6 H 0.049586 1.022633 0.424421 0.050 Uiso 0.785(3) 1 calc R U P A 1
H38C_6 H 0.169345 1.037098 0.422041 0.050 Uiso 0.785(3) 1 calc R U P A 1
C39_6 C 0.1290(3) 1.0699(2) 0.27930(17) 0.0408(7) Uani 0.785(3) 1 d D U P A 1
H39A_6 H 0.165133 1.121968 0.286635 0.061 Uiso 0.785(3) 1 calc R U P A 1
H39B_6 H 0.046127 1.102353 0.295189 0.061 Uiso 0.785(3) 1 calc R U P A 1
H39C_6 H 0.149303 1.052935 0.225889 0.061 Uiso 0.785(3) 1 calc R U P A 1
C40_6 C 0.3004(3) 0.9215(3) 0.30678(18) 0.0340(6) Uani 0.785(3) 1 d D U P A 1
H40A_6 H 0.327574 0.854601 0.337320 0.051 Uiso 0.785(3) 1 calc R U P A 1
H40B_6 H 0.329715 0.977207 0.317302 0.051 Uiso 0.785(3) 1 calc R U P A 1
H40C_6 H 0.327232 0.905101 0.253214 0.051 Uiso 0.785(3) 1 calc R U P A 1
N3_7 N 0.147(2) 0.887(2) 0.307(2) 0.029(4) Uani 0.215(3) 1 d D U P A 2
N4_7 N 0.0314(14) 0.8125(13) 0.2875(15) 0.033(3) Uani 0.215(3) 1 d D U P A 2
C30_7 C 0.0430(15) 0.9060(12) 0.2986(16) 0.029(3) Uani 0.215(3) 1 d D U P A 2
C31_7 C -0.0493(12) 1.0174(10) 0.3030(7) 0.048(3) Uani 0.215(3) 1 d D U P A 2
C32_7 C -0.1323(18) 1.0460(13) 0.3698(9) 0.060(7) Uani 0.215(3) 1 d D U P A 2
H32_7 H -0.130887 0.995913 0.412133 0.072 Uiso 0.215(3) 1 calc R U P A 2
C33_7 C -0.2162(17) 1.1476(14) 0.3735(9) 0.072(7) Uani 0.215(3) 1 d D U P A 2
H33_7 H -0.272812 1.167284 0.418556 0.087 Uiso 0.215(3) 1 calc R U P A 2
C34_7 C -0.2182(15) 1.2209(14) 0.3118(8) 0.090(7) Uani 0.215(3) 1 d D U P A 2
H34_7 H -0.276402 1.290314 0.314771 0.108 Uiso 0.215(3) 1 calc R U P A 2
C35_7 C -0.1356(12) 1.1933(11) 0.2459(7) 0.071(4) Uani 0.215(3) 1 d D U P A 2
H35_7 H -0.137396 1.243657 0.203681 0.086 Uiso 0.215(3) 1 calc R U P A 2
C36_7 C -0.0503(11) 1.0921(10) 0.2417(6) 0.061(4) Uani 0.215(3) 1 d D U P A 2
H36_7 H 0.007422 1.073715 0.196974 0.073 Uiso 0.215(3) 1 calc R U P A 2
C41_7 C -0.0700(12) 0.7869(13) 0.2824(9) 0.062(4) Uani 0.215(3) 1 d D U P A 2
C39_7 C 0.2139(15) 1.0481(13) 0.2732(8) 0.063(3) Uani 0.215(3) 1 d D U P A 2
H39D_7 H 0.259486 1.085776 0.287946 0.094 Uiso 0.215(3) 1 calc R U P A 2
H39E_7 H 0.138028 1.100261 0.271745 0.094 Uiso 0.215(3) 1 calc R U P A 2
H39F_7 H 0.251217 1.018267 0.223258 0.094 Uiso 0.215(3) 1 calc R U P A 2
C40_7 C 0.3222(14) 0.8746(15) 0.3354(13) 0.071(5) Uani 0.215(3) 1 d D U P A 2
H40D_7 H 0.314039 0.811828 0.368902 0.107 Uiso 0.215(3) 1 calc R U P A 2
H40E_7 H 0.363128 0.911869 0.355590 0.107 Uiso 0.215(3) 1 calc R U P A 2
H40F_7 H 0.364862 0.849011 0.285119 0.107 Uiso 0.215(3) 1 calc R U P A 2
C38_7 C 0.128(3) 1.001(4) 0.4067(17) 0.076(10) Uani 0.215(3) 1 d D U P A 2
H38D_7 H 0.162110 0.956951 0.447599 0.114 Uiso 0.215(3) 1 calc R U P A 2
H38E_7 H 0.051698 0.996820 0.412087 0.114 Uiso 0.215(3) 1 calc R U P A 2
H38F_7 H 0.123248 1.077224 0.409067 0.114 Uiso 0.215(3) 1 calc R U P A 2
C37_7 C 0.2029(14) 0.9554(14) 0.3302(11) 0.043(4) Uani 0.215(3) 1 d D U P A 2
C42_7 C -0.0248(14) 0.6787(16) 0.2455(15) 0.095(7) Uani 0.215(3) 1 d D U P A 2
H42D_7 H 0.021756 0.623391 0.276213 0.114 Uiso 0.215(3) 1 calc R U P A 2
H42E_7 H 0.021988 0.685592 0.195288 0.114 Uiso 0.215(3) 1 calc R U P A 2
H42F_7 H -0.088417 0.656439 0.240924 0.114 Uiso 0.215(3) 1 calc R U P A 2
C43_7 C -0.139(2) 0.773(3) 0.3615(11) 0.075(7) Uani 0.215(3) 1 d D U P A 2
H43D_7 H -0.170676 0.843349 0.386173 0.112 Uiso 0.215(3) 1 calc R U P A 2
H43E_7 H -0.089945 0.718671 0.391075 0.112 Uiso 0.215(3) 1 calc R U P A 2
H43F_7 H -0.201610 0.747907 0.357876 0.112 Uiso 0.215(3) 1 calc R U P A 2
C44_7 C -0.1421(12) 0.8777(16) 0.2353(11) 0.085(5) Uani 0.215(3) 1 d D U P A 2
H44D_7 H -0.177894 0.944982 0.263656 0.127 Uiso 0.215(3) 1 calc R U P A 2
H44E_7 H -0.201252 0.853868 0.224527 0.127 Uiso 0.215(3) 1 calc R U P A 2
H44F_7 H -0.093007 0.891951 0.187816 0.127 Uiso 0.215(3) 1 calc R U P A 2
C1_1 C 0.0746(2) 0.6522(2) 0.97213(14) 0.0461(5) Uani 1 1 d D U . . .
H1_1 H 0.105235 0.665054 1.011097 0.055 Uiso 1 1 calc R U . . .
C2_1 C -0.0057(3) 0.7361(2) 0.94416(19) 0.0629(8) Uani 1 1 d D U . . .
H2_1 H -0.030555 0.807434 0.963216 0.075 Uiso 1 1 calc R U . . .
C3_1 C -0.0504(4) 0.7168(3) 0.8882(2) 0.0953(15) Uani 1 1 d D U . . .
H3_1 H -0.107006 0.774625 0.868909 0.114 Uiso 1 1 calc R U . . .
C4_1 C -0.0132(3) 0.6133(3) 0.8600(2) 0.0905(14) Uani 1 1 d D U . . .
H4_1 H -0.044159 0.599842 0.821417 0.109 Uiso 1 1 calc R U . . .
C5_1 C 0.0684(2) 0.5305(2) 0.88774(18) 0.0596(7) Uani 1 1 d D U . . .
H5_1 H 0.095356 0.459527 0.867830 0.072 Uiso 1 1 calc R U . . .
C6_1 C 0.1112(2) 0.5498(2) 0.94435(16) 0.0501(6) Uani 1 1 d D U . . .
H6_1 H 0.166698 0.491661 0.964403 0.060 Uiso 1 1 calc R U . . .
C1_2 C 0.4350(15) 0.0982(13) 0.5263(8) 0.0423(10) Uani 0.303(3) 1 d D U P B -1
H1_2 H 0.384549 0.160761 0.553420 0.051 Uiso 0.303(3) 1 calc R U P B -1
C4_2 C 0.5734(16) -0.0992(13) 0.4629(9) 0.0423(10) Uani 0.303(3) 1 d D U P B -1
H4_2 H 0.617665 -0.170508 0.445458 0.051 Uiso 0.303(3) 1 calc R U P B -1
C2_2 C 0.3983(13) 0.0485(10) 0.4794(7) 0.0423(10) Uani 0.303(3) 1 d D U P B -1
H2_2 H 0.324612 0.081705 0.469026 0.051 Uiso 0.303(3) 1 calc R U P B -1
C5_2 C 0.6147(13) -0.0471(11) 0.5033(5) 0.0423(10) Uani 0.303(3) 1 d D U P B -1
H5_2 H 0.689733 -0.080183 0.511380 0.051 Uiso 0.303(3) 1 calc R U P B -1
C3_2 C 0.4691(12) -0.0492(10) 0.4477(6) 0.0423(10) Uani 0.303(3) 1 d D U P B -1
H3_2 H 0.444233 -0.082031 0.414583 0.051 Uiso 0.303(3) 1 calc R U P B -1
C6_2 C 0.5485(11) 0.0534(10) 0.5325(5) 0.0423(10) Uani 0.303(3) 1 d D U P B -1
H6_2 H 0.580036 0.092212 0.556979 0.051 Uiso 0.303(3) 1 calc R U P B -1
C1_3 C 0.4566(9) 0.0339(10) 0.4407(7) 0.0423(10) Uani 0.197(3) 1 d D U P B -2
H1_3 H 0.415932 0.058476 0.401525 0.051 Uiso 0.197(3) 1 calc R U P B -2
C2_3 C 0.4169(10) 0.0905(11) 0.5081(8) 0.0423(10) Uani 0.197(3) 1 d D U P B -2
H2_3 H 0.349624 0.152588 0.515879 0.051 Uiso 0.197(3) 1 calc R U P B -2
C3_3 C 0.4819(13) 0.0505(11) 0.5637(8) 0.0423(10) Uani 0.197(3) 1 d D U P B -2
H3_3 H 0.455823 0.083605 0.611197 0.051 Uiso 0.197(3) 1 calc R U P B -2
C4_3 C 0.5795(11) -0.0329(11) 0.5506(8) 0.0423(10) Uani 0.197(3) 1 d D U P B -2
H4_3 H 0.627069 -0.052038 0.585921 0.051 Uiso 0.197(3) 1 calc R U P B -2
C5_3 C 0.6115(10) -0.0911(12) 0.4869(9) 0.0423(10) Uani 0.197(3) 1 d D U P B -2
H5_3 H 0.675107 -0.156551 0.480932 0.051 Uiso 0.197(3) 1 calc R U P B -2
C6_3 C 0.5495(9) -0.0530(12) 0.4311(9) 0.0423(10) Uani 0.197(3) 1 d D U P B -2
H6_3 H 0.574329 -0.090052 0.385104 0.051 Uiso 0.197(3) 1 calc R U P B -2
O1_4 O 0.27754(14) 0.69923(14) 0.37134(9) 0.0275(4) Uani 0.785(3) 1 d D U P A 1
C45_4 C 0.1967(3) 0.6345(2) 0.38805(15) 0.0235(6) Uani 0.785(3) 1 d D U P A 1
H45_4 H 0.231226 0.554458 0.378318 0.028 Uiso 0.785(3) 1 calc R U P A 1
C46_4 C 0.1080(2) 0.6653(3) 0.46002(14) 0.0337(6) Uani 0.785(3) 1 d D U P A 1
H46A_4 H 0.044408 0.639185 0.459070 0.040 Uiso 0.785(3) 1 calc R U P A 1
H46B_4 H 0.077375 0.746246 0.461838 0.040 Uiso 0.785(3) 1 calc R U P A 1
C47_4 C 0.1516(3) 0.6185(2) 0.53247(14) 0.0363(6) Uani 0.785(3) 1 d D U P A 1
H47_4 H 0.223920 0.633789 0.529259 0.044 Uiso 0.785(3) 1 calc R U P A 1
C48_4 C 0.1762(3) 0.4945(3) 0.5400(2) 0.0491(9) Uani 0.785(3) 1 d D U P A 1
H48A_4 H 0.199528 0.466468 0.587698 0.074 Uiso 0.785(3) 1 calc R U P A 1
H48B_4 H 0.237417 0.459417 0.497923 0.074 Uiso 0.785(3) 1 calc R U P A 1
H48C_4 H 0.107370 0.478133 0.539350 0.074 Uiso 0.785(3) 1 calc R U P A 1
C49_4 C 0.0646(4) 0.6735(4) 0.60129(19) 0.0629(11) Uani 0.785(3) 1 d D U P A 1
H49A_4 H 0.087362 0.635121 0.647215 0.094 Uiso 0.785(3) 1 calc R U P A 1
H49B_4 H -0.010316 0.670572 0.600129 0.094 Uiso 0.785(3) 1 calc R U P A 1
H49C_4 H 0.060757 0.750166 0.600780 0.094 Uiso 0.785(3) 1 calc R U P A 1
O1_5 O 0.1546(9) 0.6156(8) 0.3449(5) 0.058(2) Uani 0.215(3) 1 d D U P A 2
C46_5 C 0.1388(16) 0.7041(14) 0.4678(9) 0.069(4) Uani 0.215(3) 1 d D U P A 2
H46A_5 H 0.075301 0.772809 0.463429 0.083 Uiso 0.215(3) 1 calc R U P A 2
H46B_5 H 0.188486 0.720351 0.495268 0.083 Uiso 0.215(3) 1 calc R U P A 2
C45_5 C 0.2071(16) 0.6704(16) 0.3888(9) 0.062(5) Uani 0.215(3) 1 d D U P A 2
H45_5 H 0.288004 0.625908 0.389039 0.075 Uiso 0.215(3) 1 calc R U P A 2
C47_5 C 0.0876(12) 0.6160(13) 0.5166(9) 0.078(5) Uani 0.215(3) 1 d D U P A 2
H47_5 H 0.055043 0.581955 0.485445 0.094 Uiso 0.215(3) 1 calc R U P A 2
C48_5 C 0.1910(13) 0.5328(13) 0.5399(10) 0.0491(9) Uani 0.215(3) 1 d D U P A 2
H48A_5 H 0.213805 0.564409 0.576898 0.074 Uiso 0.215(3) 1 calc R U P A 2
H48B_5 H 0.253738 0.512768 0.495564 0.074 Uiso 0.215(3) 1 calc R U P A 2
H48C_5 H 0.172520 0.467164 0.562403 0.074 Uiso 0.215(3) 1 calc R U P A 2
C49_5 C 0.0001(19) 0.662(2) 0.5881(14) 0.114(9) Uani 0.215(3) 1 d D U P A 2
H49A_5 H 0.006471 0.731763 0.598506 0.171 Uiso 0.215(3) 1 calc R U P A 2
H49B_5 H 0.014508 0.609853 0.630581 0.171 Uiso 0.215(3) 1 calc R U P A 2
H49C_5 H -0.076606 0.674697 0.580904 0.171 Uiso 0.215(3) 1 calc R U P A 2

loop_
_atom_site_aniso_label
_atom_site_aniso_U_11
_atom_site_aniso_U_22
_atom_site_aniso_U_33
_atom_site_aniso_U_23
_atom_site_aniso_U_13
_atom_site_aniso_U_12
Ga1 0.01731(11) 0.01664(11) 0.01780(10) -0.00139(7) -0.00553(7) -0.00316(8)
Cl1 0.02357(19) 0.02156(19) 0.02270(18) -0.00187(14) -0.00814(14) -0.00513(15)
Si1 0.0238(2) 0.0216(2) 0.0217(2) -0.00239(17) -0.00217(17) -0.00269(18)
N1 0.0192(6) 0.0162(6) 0.0175(6) -0.0018(5) -0.0067(5) -0.0021(5)
N2 0.0199(6) 0.0174(6) 0.0184(6) -0.0011(5) -0.0055(5) -0.0049(5)
C1 0.0195(7) 0.0179(7) 0.0215(7) -0.0046(6) -0.0072(6) -0.0029(6)
C2 0.0219(8) 0.0207(8) 0.0189(7) -0.0056(6) -0.0040(6) -0.0043(6)
C3 0.0214(8) 0.0233(8) 0.0179(7) -0.0031(6) -0.0061(6) -0.0080(6)
C4 0.0253(8) 0.0209(8) 0.0240(8) -0.0032(6) -0.0058(6) 0.0010(7)
C5 0.0330(9) 0.0238(8) 0.0194(8) -0.0023(6) -0.0028(7) -0.0094(7)
C6 0.0196(7) 0.0178(7) 0.0180(7) -0.0016(6) -0.0053(6) 0.0002(6)
C7 0.0266(8) 0.0199(8) 0.0215(8) -0.0027(6) -0.0058(6) -0.0034(7)
C8 0.0372(10) 0.0225(8) 0.0225(8) 0.0003(6) -0.0044(7) -0.0073(7)
C9 0.0406(11) 0.0278(9) 0.0187(8) 0.0003(7) -0.0067(7) -0.0039(8)
C10 0.0318(9) 0.0283(9) 0.0193(8) -0.0036(6) -0.0085(7) -0.0022(7)
C11 0.0205(8) 0.0220(8) 0.0191(7) -0.0041(6) -0.0058(6) -0.0009(6)
C12 0.0440(11) 0.0249(9) 0.0293(9) 0.0021(7) -0.0150(8) -0.0152(8)
C13 0.0624(15) 0.0295(10) 0.0365(11) -0.0061(8) -0.0118(10) -0.0176(10)
C14 0.0413(12) 0.0390(12) 0.0623(15) 0.0023(10) -0.0216(11) -0.0163(10)
C15 0.0238(8) 0.0277(9) 0.0228(8) -0.0042(6) -0.0083(6) -0.0066(7)
C16 0.0282(9) 0.0416(11) 0.0325(10) -0.0103(8) -0.0040(7) -0.0119(8)
C17 0.0323(10) 0.0347(10) 0.0283(9) -0.0090(7) -0.0102(7) -0.0092(8)
C18 0.0238(8) 0.0178(7) 0.0180(7) -0.0020(6) -0.0031(6) -0.0065(6)
C19 0.0251(8) 0.0198(8) 0.0189(7) -0.0014(6) -0.0035(6) -0.0061(6)
C20 0.0293(9) 0.0205(8) 0.0275(8) -0.0002(6) -0.0052(7) -0.0042(7)
C21 0.0380(10) 0.0190(8) 0.0330(9) -0.0025(7) -0.0023(8) -0.0104(7)
C22 0.0339(10) 0.0266(9) 0.0293(9) -0.0041(7) -0.0047(7) -0.0155(8)
C23 0.0271(8) 0.0252(8) 0.0199(7) -0.0029(6) -0.0035(6) -0.0114(7)
C24 0.0246(8) 0.0196(8) 0.0232(8) 0.0000(6) -0.0097(6) -0.0033(6)
C25 0.0389(10) 0.0265(9) 0.0245(9) -0.0003(7) -0.0120(7) -0.0056(8)
C26 0.0260(9) 0.0349(10) 0.0330(10) -0.0035(8) -0.0074(7) -0.0070(8)
C27 0.0300(9) 0.0307(9) 0.0263(8) 0.0002(7) -0.0100(7) -0.0154(8)
C28 0.0328(10) 0.0405(11) 0.0324(10) -0.0033(8) -0.0098(8) 0.0010(9)
C29 0.0310(10) 0.0664(16) 0.0432(12) -0.0236(11) -0.0153(9) -0.0058(10)
N3_6 0.023(2) 0.0178(16) 0.028(2) -0.0078(14) -0.0068(18) -0.0018(14)
N4_6 0.0147(11) 0.0188(18) 0.0268(12) -0.0034(16) -0.0054(8) 0.0012(12)
C30_6 0.0194(13) 0.021(2) 0.0203(13) -0.0016(19) -0.0034(10) -0.0015(13)
C31_6 0.0251(13) 0.0247(14) 0.0249(12) -0.0038(10) -0.0066(9) 0.0042(11)
C32_6 0.0307(17) 0.0338(17) 0.0265(16) -0.0048(12) -0.0049(12) 0.0065(13)
C33_6 0.044(2) 0.049(2) 0.0321(17) -0.0136(15) -0.0042(14) 0.0180(18)
C34_6 0.056(2) 0.057(2) 0.0399(17) -0.0169(16) -0.0153(16) 0.0416(19)
C35_6 0.070(2) 0.057(2) 0.0302(14) -0.0102(14) -0.0209(15) 0.0408(19)
C36_6 0.0450(16) 0.0390(15) 0.0235(12) -0.0080(10) -0.0102(11) 0.0212(13)
C41_6 0.0157(11) 0.0293(14) 0.0293(12) -0.0041(11) -0.0040(9) -0.0053(11)
C42_6 0.0227(11) 0.0295(13) 0.0382(13) -0.0055(10) -0.0017(9) -0.0106(10)
C43_6 0.0194(16) 0.0410(17) 0.0387(16) -0.0072(13) 0.0008(12) -0.0073(12)
C44_6 0.0249(12) 0.0511(16) 0.0352(13) -0.0001(11) -0.0145(10) -0.0132(11)
C37_6 0.0301(16) 0.0218(14) 0.0242(15) -0.0077(10) -0.0029(12) -0.0072(12)
C38_6 0.036(2) 0.036(2) 0.0268(18) -0.0133(14) -0.0042(15) -0.0076(16)
C39_6 0.060(2) 0.0254(13) 0.0388(14) 0.0012(10) -0.0111(13) -0.0172(13)
C40_6 0.0292(15) 0.0347(16) 0.0402(16) -0.0151(12) 0.0014(12) -0.0150(12)
N3_7 0.023(6) 0.029(7) 0.032(6) 0.002(6) -0.007(5) -0.003(5)
N4_7 0.021(5) 0.027(8) 0.046(7) 0.002(8) -0.007(5) -0.004(6)
C30_7 0.035(6) 0.028(6) 0.020(5) -0.003(6) -0.002(5) -0.006(4)
C31_7 0.044(7) 0.042(6) 0.036(5) -0.007(5) -0.005(5) 0.013(5)
C32_7 0.048(9) 0.074(11) 0.029(6) 0.001(7) -0.007(5) 0.016(8)
C33_7 0.052(9) 0.078(12) 0.040(7) -0.016(7) 0.002(6) 0.033(9)
C34_7 0.083(12) 0.084(12) 0.059(8) -0.003(7) -0.011(7) 0.026(9)
C35_7 0.070(9) 0.059(7) 0.059(7) 0.006(6) -0.013(6) 0.008(6)
C36_7 0.066(8) 0.054(7) 0.040(6) -0.002(5) -0.007(5) 0.006(6)
C41_7 0.038(7) 0.085(10) 0.071(8) -0.009(7) -0.012(5) -0.030(7)
C39_7 0.069(9) 0.074(8) 0.056(7) 0.003(6) -0.004(6) -0.045(7)
C40_7 0.057(8) 0.069(10) 0.100(14) -0.025(8) -0.031(8) -0.018(7)
C38_7 0.097(19) 0.08(2) 0.045(10) -0.019(11) 0.008(11) -0.033(14)
C37_7 0.063(10) 0.041(7) 0.035(6) -0.005(5) -0.019(7) -0.021(7)
C42_7 0.054(9) 0.101(11) 0.147(18) -0.043(12) 0.007(10) -0.054(8)
C43_7 0.036(9) 0.101(15) 0.086(11) 0.001(10) -0.001(8) -0.032(9)
C44_7 0.041(7) 0.127(13) 0.098(11) 0.016(10) -0.030(7) -0.038(8)
C1_1 0.0377(12) 0.0496(13) 0.0506(13) -0.0077(10) -0.0182(10) -0.0063(10)
C2_1 0.0645(18) 0.0403(14) 0.083(2) -0.0146(13) -0.0375(16) 0.0029(12)
C3_1 0.108(3) 0.068(2) 0.096(3) -0.0183(19) -0.073(2) 0.029(2)
C4_1 0.086(2) 0.095(3) 0.084(2) -0.042(2) -0.056(2) 0.017(2)
C5_1 0.0437(14) 0.0525(15) 0.0783(19) -0.0287(14) -0.0151(13) -0.0005(12)
C6_1 0.0401(12) 0.0402(12) 0.0639(16) -0.0005(11) -0.0186(11) -0.0010(10)
C1_2 0.041(3) 0.0471(11) 0.040(3) -0.0155(16) -0.003(3) -0.0164(14)
C4_2 0.041(3) 0.0471(11) 0.040(3) -0.0155(16) -0.003(3) -0.0164(14)
C2_2 0.041(3) 0.0471(11) 0.040(3) -0.0155(16) -0.003(3) -0.0164(14)
C5_2 0.041(3) 0.0471(11) 0.040(3) -0.0155(16) -0.003(3) -0.0164(14)
C3_2 0.041(3) 0.0471(11) 0.040(3) -0.0155(16) -0.003(3) -0.0164(14)
C6_2 0.041(3) 0.0471(11) 0.040(3) -0.0155(16) -0.003(3) -0.0164(14)
C1_3 0.041(3) 0.0471(11) 0.040(3) -0.0155(16) -0.003(3) -0.0164(14)
C2_3 0.041(3) 0.0471(11) 0.040(3) -0.0155(16) -0.003(3) -0.0164(14)
C3_3 0.041(3) 0.0471(11) 0.040(3) -0.0155(16) -0.003(3) -0.0164(14)
C4_3 0.041(3) 0.0471(11) 0.040(3) -0.0155(16) -0.003(3) -0.0164(14)
C5_3 0.041(3) 0.0471(11) 0.040(3) -0.0155(16) -0.003(3) -0.0164(14)
C6_3 0.041(3) 0.0471(11) 0.040(3) -0.0155(16) -0.003(3) -0.0164(14)
O1_4 0.0265(9) 0.0300(9) 0.0240(8) -0.0017(6) -0.0093(6) -0.0042(7)
C45_4 0.0199(13) 0.0244(14) 0.0210(11) 0.0028(9) -0.0033(9) -0.0029(11)
C46_4 0.0256(13) 0.0382(16) 0.0249(12) 0.0041(10) -0.0008(9) -0.0002(11)
C47_4 0.0327(14) 0.0501(17) 0.0230(11) -0.0013(10) -0.0035(10) -0.0114(12)
C48_4 0.0491(17) 0.046(2) 0.0406(14) 0.0114(17) -0.0047(12) -0.0089(15)
C49_4 0.075(3) 0.065(2) 0.0294(15) -0.0064(14) 0.0043(17) -0.008(2)
O1_5 0.083(6) 0.057(5) 0.041(4) 0.010(4) -0.015(4) -0.034(5)
C46_5 0.074(10) 0.066(9) 0.064(7) 0.009(6) -0.009(6) -0.026(7)
C45_5 0.049(8) 0.076(12) 0.072(7) 0.014(7) -0.003(5) -0.045(8)
C47_5 0.056(7) 0.083(10) 0.075(9) 0.032(7) -0.005(6) -0.017(6)
C48_5 0.0491(17) 0.046(2) 0.0406(14) 0.0114(17) -0.0047(12) -0.0089(15)
C49_5 0.079(12) 0.090(14) 0.131(17) -0.002(12) 0.044(13) -0.021(10)

_geom_special_details            
; 
 All esds (except the esd in the dihedral angle between two l.s. planes) 
 are estimated using the full covariance matrix.  The cell esds are taken 
 into account individually in the estimation of esds in distances, angles 
 and torsion angles; correlations between esds in cell parameters are only 
 used when they are defined by crystal symmetry.  An approximate (isotropic) 
 treatment of cell esds is used for estimating esds involving l.s. planes. 
;

loop_
_geom_bond_atom_site_label_1
_geom_bond_atom_site_label_2
_geom_bond_distance
_geom_bond_site_symmetry_2
_geom_bond_publ_flag
Ga1 N2 1.9614(14) . ?
Ga1 N1 1.9823(13) . ?
Ga1 Cl1 2.2845(4) . ?
Ga1 Si1 2.4054(5) . ?
Si1 C45_5 1.654(18) . ?
Si1 O1_5 1.730(8) . ?
Si1 O1_4 1.7488(16) . ?
Si1 N3_6 1.818(7) . ?
Si1 C45_4 1.835(3) . ?
Si1 N4_6 1.939(4) . ?
Si1 N3_7 1.94(3) . ?
Si1 N4_7 2.069(16) . ?
Si1 C30_6 2.340(4) . ?
N1 C1 1.328(2) . ?
N1 C6 1.450(2) . ?
N2 C3 1.344(2) . ?
N2 C18 1.447(2) . ?
C1 C2 1.407(2) . ?
C1 C4 1.509(2) . ?
C2 C3 1.393(2) . ?
C3 C5 1.510(2) . ?
C6 C7 1.405(2) . ?
C6 C11 1.411(2) . ?
C7 C8 1.398(2) . ?
C7 C12 1.519(2) . ?
C8 C9 1.383(3) . ?
C9 C10 1.387(3) . ?
C10 C11 1.396(2) . ?
C11 C15 1.519(2) . ?
C12 C14 1.525(3) . ?
C12 C13 1.534(3) . ?
C15 C17 1.530(2) . ?
C15 C16 1.533(3) . ?
C18 C19 1.404(2) . ?
C18 C23 1.414(2) . ?
C19 C20 1.397(2) . ?
C19 C24 1.518(2) . ?
C20 C21 1.377(3) . ?
C21 C22 1.381(3) . ?
C22 C23 1.398(3) . ?
C23 C27 1.523(3) . ?
C24 C26 1.528(3) . ?
C24 C25 1.536(2) . ?
C27 C28 1.522(3) . ?
C27 C29 1.528(3) . ?
N3_6 C30_6 1.351(5) . ?
N3_6 C37_6 1.485(4) . ?
N4_6 C30_6 1.313(4) . ?
N4_6 C41_6 1.484(4) . ?
C30_6 C31_6 1.492(4) . ?
C31_6 C36_6 1.385(4) . ?
C31_6 C32_6 1.391(5) . ?
C32_6 C33_6 1.390(4) . ?
C33_6 C34_6 1.383(5) . ?
C34_6 C35_6 1.387(4) . ?
C35_6 C36_6 1.384(3) . ?
C41_6 C42_6 1.528(4) . ?
C41_6 C44_6 1.532(4) . ?
C41_6 C43_6 1.535(4) . ?
C37_6 C39_6 1.528(5) . ?
C37_6 C40_6 1.532(4) . ?
C37_6 C38_6 1.541(5) . ?
N3_7 C30_7 1.309(14) . ?
N3_7 C37_7 1.480(14) . ?
N4_7 C30_7 1.319(12) . ?
N4_7 C41_7 1.475(14) . ?
C30_7 C31_7 1.518(15) . ?
C31_7 C36_7 1.392(11) . ?
C31_7 C32_7 1.402(18) . ?
C32_7 C33_7 1.384(12) . ?
C33_7 C34_7 1.386(12) . ?
C34_7 C35_7 1.388(11) . ?
C35_7 C36_7 1.388(10) . ?
C41_7 C42_7 1.499(13) . ?
C41_7 C43_7 1.528(14) . ?
C41_7 C44_7 1.545(13) . ?
C39_7 C37_7 1.517(13) . ?
C40_7 C37_7 1.547(13) . ?
C38_7 C37_7 1.543(14) . ?
C1_1 C2_1 1.365(3) . ?
C1_1 C6_1 1.366(3) . ?
C2_1 C3_1 1.376(4) . ?
C3_1 C4_1 1.381(5) . ?
C4_1 C5_1 1.365(4) . ?
C5_1 C6_1 1.370(4) . ?
C1_2 C2_2 1.386(9) . ?
C1_2 C6_2 1.398(10) . ?
C4_2 C3_2 1.353(10) . ?
C4_2 C5_2 1.359(9) . ?
C2_2 C3_2 1.378(9) . ?
C5_2 C6_2 1.376(9) . ?
C1_3 C6_3 1.320(10) . ?
C1_3 C2_3 1.406(10) . ?
C2_3 C3_3 1.411(11) . ?
C3_3 C4_3 1.334(11) . ?
C4_3 C5_3 1.365(10) . ?
C5_3 C6_3 1.389(11) . ?
O1_4 C45_4 1.503(3) . ?
C45_4 C46_4 1.507(3) . ?
C46_4 C47_4 1.542(4) . ?
C47_4 C49_4 1.524(4) . ?
C47_4 C48_4 1.528(5) . ?
O1_5 C45_5 1.529(14) . ?
C46_5 C45_5 1.522(16) . ?
C46_5 C47_5 1.590(15) . ?
C47_5 C48_5 1.514(14) . ?
C47_5 C49_5 1.529(15) . ?

loop_
_geom_angle_atom_site_label_1
_geom_angle_atom_site_label_2
_geom_angle_atom_site_label_3
_geom_angle
_geom_angle_site_symmetry_1
_geom_angle_site_symmetry_3
_geom_angle_publ_flag
N2 Ga1 N1 94.20(6) . . ?
N2 Ga1 Cl1 99.43(4) . . ?
N1 Ga1 Cl1 99.71(4) . . ?
N2 Ga1 Si1 130.11(4) . . ?
N1 Ga1 Si1 115.99(4) . . ?
Cl1 Ga1 Si1 112.242(18) . . ?
C45_5 Si1 O1_5 53.7(5) . . ?
O1_4 Si1 N3_6 100.4(2) . . ?
O1_4 Si1 C45_4 49.52(11) . . ?
N3_6 Si1 C45_4 122.9(4) . . ?
O1_4 Si1 N4_6 147.19(19) . . ?
N3_6 Si1 N4_6 69.17(18) . . ?
C45_4 Si1 N4_6 108.9(2) . . ?
C45_5 Si1 N3_7 111.0(14) . . ?
O1_5 Si1 N3_7 142.8(12) . . ?
C45_5 Si1 N4_7 118.5(10) . . ?
O1_5 Si1 N4_7 92.1(6) . . ?
N3_7 Si1 N4_7 64.3(7) . . ?
O1_4 Si1 C30_6 127.26(16) . . ?
N3_6 Si1 C30_6 35.16(16) . . ?
C45_4 Si1 C30_6 119.64(18) . . ?
N4_6 Si1 C30_6 34.12(11) . . ?
C45_5 Si1 Ga1 121.2(7) . . ?
O1_5 Si1 Ga1 100.0(3) . . ?
O1_4 Si1 Ga1 103.62(6) . . ?
N3_6 Si1 Ga1 119.9(3) . . ?
C45_4 Si1 Ga1 114.48(9) . . ?
N4_6 Si1 Ga1 108.51(17) . . ?
N3_7 Si1 Ga1 115.4(13) . . ?
N4_7 Si1 Ga1 113.1(7) . . ?
C30_6 Si1 Ga1 121.66(16) . . ?
C1 N1 C6 119.06(13) . . ?
C1 N1 Ga1 118.06(11) . . ?
C6 N1 Ga1 122.62(10) . . ?
C3 N2 C18 118.39(13) . . ?
C3 N2 Ga1 116.18(11) . . ?
C18 N2 Ga1 125.09(10) . . ?
N1 C1 C2 123.65(15) . . ?
N1 C1 C4 120.13(15) . . ?
C2 C1 C4 116.21(14) . . ?
C3 C2 C1 127.39(15) . . ?
N2 C3 C2 123.57(15) . . ?
N2 C3 C5 119.31(15) . . ?
C2 C3 C5 117.11(15) . . ?
C7 C6 C11 121.37(15) . . ?
C7 C6 N1 120.13(14) . . ?
C11 C6 N1 118.50(15) . . ?
C8 C7 C6 118.20(16) . . ?
C8 C7 C12 118.47(16) . . ?
C6 C7 C12 123.32(15) . . ?
C9 C8 C7 121.23(18) . . ?
C8 C9 C10 119.88(17) . . ?
C9 C10 C11 121.22(17) . . ?
C10 C11 C6 118.08(16) . . ?
C10 C11 C15 120.31(15) . . ?
C6 C11 C15 121.59(15) . . ?
C7 C12 C14 110.15(17) . . ?
C7 C12 C13 112.24(17) . . ?
C14 C12 C13 109.54(18) . . ?
C11 C15 C17 112.89(15) . . ?
C11 C15 C16 111.11(15) . . ?
C17 C15 C16 110.13(15) . . ?
C19 C18 C23 120.86(15) . . ?
C19 C18 N2 120.60(14) . . ?
C23 C18 N2 118.54(15) . . ?
C20 C19 C18 118.37(16) . . ?
C20 C19 C24 118.69(15) . . ?
C18 C19 C24 122.94(15) . . ?
C21 C20 C19 121.31(17) . . ?
C20 C21 C22 119.99(17) . . ?
C21 C22 C23 121.26(17) . . ?
C22 C23 C18 118.07(16) . . ?
C22 C23 C27 119.70(16) . . ?
C18 C23 C27 122.23(15) . . ?
C19 C24 C26 110.62(14) . . ?
C19 C24 C25 111.64(15) . . ?
C26 C24 C25 109.85(15) . . ?
C28 C27 C23 112.17(15) . . ?
C28 C27 C29 108.35(16) . . ?
C23 C27 C29 112.49(16) . . ?
C30_6 N3_6 C37_6 131.2(5) . . ?
C30_6 N3_6 Si1 94.0(3) . . ?
C37_6 N3_6 Si1 134.6(4) . . ?
C30_6 N4_6 C41_6 128.6(3) . . ?
C30_6 N4_6 Si1 89.9(2) . . ?
C41_6 N4_6 Si1 139.6(3) . . ?
N4_6 C30_6 N3_6 106.6(4) . . ?
N4_6 C30_6 C31_6 128.9(3) . . ?
N3_6 C30_6 C31_6 124.6(4) . . ?
N4_6 C30_6 Si1 56.0(2) . . ?
N3_6 C30_6 Si1 50.8(3) . . ?
C31_6 C30_6 Si1 173.0(4) . . ?
C36_6 C31_6 C32_6 119.9(3) . . ?
C36_6 C31_6 C30_6 120.6(3) . . ?
C32_6 C31_6 C30_6 119.6(4) . . ?
C33_6 C32_6 C31_6 119.5(3) . . ?
C34_6 C33_6 C32_6 120.5(3) . . ?
C33_6 C34_6 C35_6 119.7(3) . . ?
C36_6 C35_6 C34_6 120.1(3) . . ?
C35_6 C36_6 C31_6 120.2(2) . . ?
N4_6 C41_6 C42_6 106.2(2) . . ?
N4_6 C41_6 C44_6 110.7(3) . . ?
C42_6 C41_6 C44_6 108.7(2) . . ?
N4_6 C41_6 C43_6 112.2(3) . . ?
C42_6 C41_6 C43_6 108.7(3) . . ?
C44_6 C41_6 C43_6 110.2(3) . . ?
N3_6 C37_6 C39_6 112.5(4) . . ?
N3_6 C37_6 C40_6 106.8(4) . . ?
C39_6 C37_6 C40_6 108.9(3) . . ?
N3_6 C37_6 C38_6 110.6(6) . . ?
C39_6 C37_6 C38_6 110.5(4) . . ?
C40_6 C37_6 C38_6 107.3(4) . . ?
C30_7 N3_7 C37_7 133(2) . . ?
C30_7 N3_7 Si1 96.5(13) . . ?
C37_7 N3_7 Si1 129.2(17) . . ?
C30_7 N4_7 C41_7 130.7(15) . . ?
C30_7 N4_7 Si1 90.3(10) . . ?
C41_7 N4_7 Si1 137.7(12) . . ?
N3_7 C30_7 N4_7 108.7(15) . . ?
N3_7 C30_7 C31_7 125.5(18) . . ?
N4_7 C30_7 C31_7 125.8(15) . . ?
C36_7 C31_7 C32_7 120.0(9) . . ?
C36_7 C31_7 C30_7 120.4(13) . . ?
C32_7 C31_7 C30_7 119.6(14) . . ?
C33_7 C32_7 C31_7 119.4(10) . . ?
C32_7 C33_7 C34_7 120.4(10) . . ?
C33_7 C34_7 C35_7 120.3(9) . . ?
C36_7 C35_7 C34_7 119.9(9) . . ?
C35_7 C36_7 C31_7 120.0(9) . . ?
N4_7 C41_7 C42_7 105.3(12) . . ?
N4_7 C41_7 C43_7 109.9(17) . . ?
C42_7 C41_7 C43_7 108.4(19) . . ?
N4_7 C41_7 C44_7 110.1(13) . . ?
C42_7 C41_7 C44_7 111.5(17) . . ?
C43_7 C41_7 C44_7 111.4(16) . . ?
N3_7 C37_7 C39_7 112.6(19) . . ?
N3_7 C37_7 C38_7 105(3) . . ?
C39_7 C37_7 C38_7 111(2) . . ?
N3_7 C37_7 C40_7 103.8(15) . . ?
C39_7 C37_7 C40_7 110.2(16) . . ?
C38_7 C37_7 C40_7 114(2) . . ?
C2_1 C1_1 C6_1 120.3(2) . . ?
C1_1 C2_1 C3_1 119.6(3) . . ?
C2_1 C3_1 C4_1 120.1(3) . . ?
C5_1 C4_1 C3_1 119.7(3) . . ?
C4_1 C5_1 C6_1 119.9(3) . . ?
C1_1 C6_1 C5_1 120.4(2) . . ?
C2_2 C1_2 C6_2 117.8(6) . . ?
C3_2 C4_2 C5_2 119.7(7) . . ?
C3_2 C2_2 C1_2 119.8(6) . . ?
C4_2 C5_2 C6_2 120.5(6) . . ?
C4_2 C3_2 C2_2 121.1(6) . . ?
C5_2 C6_2 C1_2 120.0(6) . . ?
C6_3 C1_3 C2_3 121.0(8) . . ?
C1_3 C2_3 C3_3 116.6(7) . . ?
C4_3 C3_3 C2_3 121.2(8) . . ?
C3_3 C4_3 C5_3 120.5(8) . . ?
C4_3 C5_3 C6_3 118.9(8) . . ?
C1_3 C6_3 C5_3 121.1(7) . . ?
C45_4 O1_4 Si1 68.23(12) . . ?
O1_4 C45_4 C46_4 113.3(2) . . ?
O1_4 C45_4 Si1 62.25(12) . . ?
C46_4 C45_4 Si1 121.2(2) . . ?
C45_4 C46_4 C47_4 114.5(2) . . ?
C49_4 C47_4 C48_4 110.2(3) . . ?
C49_4 C47_4 C46_4 110.3(3) . . ?
C48_4 C47_4 C46_4 110.3(3) . . ?
C45_5 O1_5 Si1 60.6(7) . . ?
C45_5 C46_5 C47_5 115.3(13) . . ?
C46_5 C45_5 O1_5 115.5(13) . . ?
C46_5 C45_5 Si1 131.9(16) . . ?
O1_5 C45_5 Si1 65.7(7) . . ?
C48_5 C47_5 C49_5 108.0(16) . . ?
C48_5 C47_5 C46_5 102.4(13) . . ?
C49_5 C47_5 C46_5 113.1(15) . . ?

_refine_diff_density_max         0.975
_refine_diff_density_min         -0.599
_refine_diff_density_rms         0.059

_shelx_res_file                  
; 
TITL lk_045m in P-1 
    lk_045m.res 
    created by SHELXL-2017/1 at 17:01:22 on 14-Mar-2023 
CELL 1.54178 12.82600 13.00230 18.31200 83.0868 75.8111 69.8282 
ZERR 2.00 0.00080 0.00080 0.00100 0.0021 0.0021 0.0022 
LATT  1 
SFAC C H CL GA N O SI 
UNIT 116 166 2 2 8 2 2 
LIST 4 ! automatically inserted. Change 6 to 4 for CHECKCIF!! 
TEMP -173.150 
SIZE 0.077 0.161 0.174 
L.S. 16 
ACTA 
FMAP 2 
PLAN 20 
SADI_LIG o1 c45 
SADI_LIG c45 c46 
SADI_LIG c46 c47 
SADI_LIG c47 c48 c47 c49 
RIGU_LIG 
SIMU_LIG 
EADP c48_4 c48_5 
RIGU_SOLV 
SIMU_SOLV 
EADP c1_2 c2_2 c3_2 c4_2 c5_2 c6_2 c1_3 c2_3 c3_3 c4_3 c5_3 c6_3 
SADI_SOLV c1 c2 c2 c3 c3 c4 c4 c5 c5 c6 c6 c1 
SADI_SOLV c1 c3 c3 c5 c5 c1 c2 c4 c4 c6 c6 c2 
FLAT_SOLV c1 c2 c3 c4 c5 c6 
RIGU_AMI 
SIMU_AMI 
SADI_AMI c31 c21 c32 c33 c33 c34 c34 c35 c35 c36 c36 c31 
SADI_AMI C31 c33 c33 c35 c35 c31 c32 c34 c34 c36 c36 c32 
SADI_AMI c30 c31 
SADI_AMI c30 n3 c30 n4 
SADI_AMI n3 c37 n4 c41 
SADI_AMI c37 c38 c37 c39 c37 c40 c41 c42 c41 c43 c41 c44 
FLAT_AMI c31 c32 c33 c34 c35 c36 
SIMU c32_6 c32_7 c33_6 c33_7 
  
WGHT    0.053600    2.163400 
FVAR       0.14600   0.78451   0.60595 
GA1   4    0.326180    0.649254    0.192010    11.00000    0.01731    0.01664 = 
         0.01780   -0.00139   -0.00553   -0.00316 
CL1   3    0.246636    0.576911    0.121068    11.00000    0.02357    0.02156 = 
         0.02270   -0.00187   -0.00814   -0.00513 
SI1   7    0.193359    0.728159    0.304580    11.00000    0.02383    0.02161 = 
         0.02173   -0.00239   -0.00217   -0.00269 
N1    5    0.456284    0.517834    0.207253    11.00000    0.01920    0.01622 = 
         0.01748   -0.00177   -0.00667   -0.00211 
N2    5    0.418633    0.714343    0.111081    11.00000    0.01991    0.01737 = 
         0.01840   -0.00106   -0.00549   -0.00488 
C1    1    0.537763    0.478107    0.147355    11.00000    0.01950    0.01791 = 
         0.02149   -0.00463   -0.00724   -0.00286 
C2    1    0.546880    0.533509    0.076420    11.00000    0.02187    0.02071 = 
         0.01887   -0.00557   -0.00402   -0.00434 
AFIX  43 
H2    2    0.591825    0.489993    0.034574    11.00000   -1.20000 
AFIX   0 
C3    1    0.497521    0.644892    0.060549    11.00000    0.02140    0.02331 = 
         0.01788   -0.00310   -0.00607   -0.00798 
C4    1    0.628589    0.368685    0.153454    11.00000    0.02525    0.02086 = 
         0.02403   -0.00324   -0.00578    0.00096 
AFIX 137 
H4A   2    0.593406    0.311013    0.166488    11.00000   -1.50000 
H4B   2    0.667803    0.370417    0.192750    11.00000   -1.50000 
H4C   2    0.683556    0.353549    0.105086    11.00000   -1.50000 
AFIX   0 
C5    1    0.535258    0.687713   -0.018305    11.00000    0.03303    0.02383 = 
         0.01945   -0.00230   -0.00276   -0.00936 
AFIX 137 
H5A   2    0.607076    0.634964   -0.043199    11.00000   -1.50000 
H5B   2    0.546238    0.758078   -0.015906    11.00000   -1.50000 
H5C   2    0.476957    0.697894   -0.047000    11.00000   -1.50000 
AFIX   0 
C6    1    0.460452    0.458235    0.279300    11.00000    0.01963    0.01780 = 
         0.01802   -0.00163   -0.00525    0.00016 
C7    1    0.419919    0.368690    0.296219    11.00000    0.02662    0.01989 = 
         0.02150   -0.00267   -0.00581   -0.00336 
C8    1    0.427232    0.312532    0.365860    11.00000    0.03720    0.02246 = 
         0.02246    0.00035   -0.00437   -0.00734 
AFIX  43 
H8    2    0.399982    0.251940    0.378358    11.00000   -1.20000 
AFIX   0 
C9    1    0.473398    0.343557    0.416885    11.00000    0.04060    0.02777 = 
         0.01865    0.00028   -0.00668   -0.00386 
AFIX  43 
H9    2    0.478799    0.303700    0.463592    11.00000   -1.20000 
AFIX   0 
C10   1    0.511802    0.432986    0.399729    11.00000    0.03179    0.02826 = 
         0.01928   -0.00360   -0.00845   -0.00220 
AFIX  43 
H10   2    0.542839    0.454158    0.435234    11.00000   -1.20000 
AFIX   0 
C11   1    0.505685    0.492455    0.331247    11.00000    0.02049    0.02203 = 
         0.01911   -0.00411   -0.00580   -0.00089 
C12   1    0.367219    0.330928    0.243199    11.00000    0.04395    0.02486 = 
         0.02933    0.00211   -0.01503   -0.01523 
AFIX  13 
H12   2    0.374599    0.375081    0.194728    11.00000   -1.20000 
AFIX   0 
C13   1    0.426748    0.209338    0.225879    11.00000    0.06242    0.02949 = 
         0.03653   -0.00613   -0.01183   -0.01765 
AFIX 137 
H13A  2    0.417961    0.164500    0.272523    11.00000   -1.50000 
H13B  2    0.507855    0.196395    0.204297    11.00000   -1.50000 
H13C  2    0.392464    0.189431    0.189750    11.00000   -1.50000 
AFIX   0 
C14   1    0.240985    0.351225    0.276732    11.00000    0.04127    0.03902 = 
         0.06229    0.00226   -0.02162   -0.01632 
AFIX 137 
H14A  2    0.203029    0.428936    0.287761    11.00000   -1.50000 
H14B  2    0.232099    0.306439    0.323392    11.00000   -1.50000 
H14C  2    0.206695    0.331346    0.240595    11.00000   -1.50000 
AFIX   0 
C15   1    0.549668    0.589180    0.313243    11.00000    0.02379    0.02769 = 
         0.02278   -0.00420   -0.00833   -0.00657 
AFIX  13 
H15   2    0.502668    0.642813    0.280329    11.00000   -1.20000 
AFIX   0 
C16   1    0.673561    0.553732    0.268831    11.00000    0.02823    0.04155 = 
         0.03248   -0.01030   -0.00396   -0.01195 
AFIX 137 
H16A  2    0.719235    0.490348    0.294937    11.00000   -1.50000 
H16B  2    0.703700    0.614404    0.265001    11.00000   -1.50000 
H16C  2    0.676942    0.533784    0.218165    11.00000   -1.50000 
AFIX   0 
C17   1    0.538105    0.648610    0.383499    11.00000    0.03227    0.03474 = 
         0.02833   -0.00904   -0.01018   -0.00920 
AFIX 137 
H17A  2    0.591137    0.601387    0.413711    11.00000   -1.50000 
H17B  2    0.460011    0.665820    0.413500    11.00000   -1.50000 
H17C  2    0.555760    0.716689    0.368287    11.00000   -1.50000 
AFIX   0 
C18   1    0.400230    0.830567    0.097698    11.00000    0.02380    0.01776 = 
         0.01802   -0.00204   -0.00308   -0.00645 
C19   1    0.311468    0.897302    0.063708    11.00000    0.02513    0.01977 = 
         0.01894   -0.00145   -0.00353   -0.00613 
C20   1    0.292860    1.010072    0.056255    11.00000    0.02927    0.02046 = 
         0.02748   -0.00024   -0.00517   -0.00422 
AFIX  43 
H20   2    0.230901    1.056693    0.035572    11.00000   -1.20000 
AFIX   0 
C21   1    0.362520    1.054975    0.078286    11.00000    0.03796    0.01903 = 
         0.03301   -0.00248   -0.00229   -0.01044 
AFIX  43 
H21   2    0.348193    1.131911    0.072966    11.00000   -1.20000 
AFIX   0 
C22   1    0.453227    0.988165    0.108119    11.00000    0.03387    0.02662 = 
         0.02933   -0.00407   -0.00465   -0.01546 
AFIX  43 
H22   2    0.502752    1.019504    0.121138    11.00000   -1.20000 
AFIX   0 
C23   1    0.473570    0.875296    0.119530    11.00000    0.02709    0.02517 = 
         0.01985   -0.00293   -0.00347   -0.01143 
C24   1    0.236380    0.852124    0.033621    11.00000    0.02458    0.01958 = 
         0.02324    0.00002   -0.00966   -0.00328 
AFIX  13 
H24   2    0.268428    0.770254    0.036201    11.00000   -1.20000 
AFIX   0 
C25   1    0.233658    0.889687   -0.048885    11.00000    0.03891    0.02652 = 
         0.02453   -0.00025   -0.01204   -0.00558 
AFIX 137 
H25A  2    0.195770    0.969170   -0.051960    11.00000   -1.50000 
H25B  2    0.191793    0.852519   -0.068210    11.00000   -1.50000 
H25C  2    0.311673    0.871342   -0.079130    11.00000   -1.50000 
AFIX   0 
C26   1    0.115466    0.886412    0.082056    11.00000    0.02604    0.03488 = 
         0.03304   -0.00354   -0.00736   -0.00704 
AFIX 137 
H26A  2    0.117581    0.860667    0.134388    11.00000   -1.50000 
H26B  2    0.069111    0.854049    0.063076    11.00000   -1.50000 
H26C  2    0.082152    0.966513    0.079769    11.00000   -1.50000 
AFIX   0 
C27   1    0.572155    0.804923    0.154984    11.00000    0.02998    0.03072 = 
         0.02625    0.00025   -0.01001   -0.01540 
AFIX  13 
H27   2    0.552836    0.739475    0.180784    11.00000   -1.20000 
AFIX   0 
C28   1    0.682727    0.764030    0.096437    11.00000    0.03277    0.04050 = 
         0.03241   -0.00329   -0.00980    0.00101 
AFIX 137 
H28A  2    0.743633    0.719033    0.121561    11.00000   -1.50000 
H28B  2    0.702767    0.826827    0.069608    11.00000   -1.50000 
H28C  2    0.672996    0.719892    0.060435    11.00000   -1.50000 
AFIX   0 
C29   1    0.592517    0.865427    0.213910    11.00000    0.03101    0.06642 = 
         0.04316   -0.02359   -0.01526   -0.00584 
AFIX 137 
H29A  2    0.642287    0.812657    0.243964    11.00000   -1.50000 
H29B  2    0.519589    0.903219    0.247001    11.00000   -1.50000 
H29C  2    0.628733    0.919203    0.188550    11.00000   -1.50000 
AFIX   0 
RESI 6 AMI 
PART 1 21 
N3    5    0.131049    0.876314    0.310290    21.00000    0.02321    0.01779 = 
         0.02770   -0.00780   -0.00683   -0.00183 
N4    5    0.041156    0.778541    0.285484    21.00000    0.01465    0.01882 = 
         0.02675   -0.00341   -0.00538    0.00117 
C30   1    0.029650    0.879011    0.299467    21.00000    0.01935    0.02067 = 
         0.02027   -0.00157   -0.00335   -0.00149 
C31   1   -0.073259    0.979083    0.305010    21.00000    0.02513    0.02467 = 
         0.02487   -0.00383   -0.00663    0.00418 
C32   1   -0.137067    1.016394    0.375635    21.00000    0.03074    0.03384 = 
         0.02649   -0.00477   -0.00490    0.00651 
AFIX  43 
H32   2   -0.116150    0.977601    0.420041    21.00000   -1.20000 
AFIX   0 
C33   1   -0.231624    1.110819    0.380766    21.00000    0.04437    0.04910 = 
         0.03215   -0.01364   -0.00425    0.01803 
AFIX  43 
H33   2   -0.276807    1.135199    0.428869    21.00000   -1.20000 
AFIX   0 
C34   1   -0.260418    1.169549    0.316346    21.00000    0.05558    0.05702 = 
         0.03992   -0.01686   -0.01527    0.04160 
AFIX  43 
H34   2   -0.323744    1.235260    0.320190    21.00000   -1.20000 
AFIX   0 
C35   1   -0.196373    1.132022    0.246112    21.00000    0.07032    0.05650 = 
         0.03021   -0.01019   -0.02086    0.04085 
AFIX  43 
H35   2   -0.215874    1.172117    0.201733    21.00000   -1.20000 
AFIX   0 
C36   1   -0.104142    1.036315    0.240542    21.00000    0.04504    0.03896 = 
         0.02348   -0.00804   -0.01021    0.02117 
AFIX  43 
H36   2   -0.061841    1.009757    0.192326    21.00000   -1.20000 
AFIX   0 
C41   1   -0.047878    0.733518    0.279248    21.00000    0.01569    0.02934 = 
         0.02930   -0.00407   -0.00402   -0.00525 
C42   1    0.003445    0.608975    0.287608    21.00000    0.02268    0.02946 = 
         0.03819   -0.00547   -0.00170   -0.01065 
AFIX 137 
H42A  2    0.023959    0.589092    0.336791    21.00000   -1.50000 
H42B  2    0.071682    0.582859    0.247513    21.00000   -1.50000 
H42C  2   -0.052380    0.575078    0.283885    21.00000   -1.50000 
AFIX   0 
C43   1   -0.155664    0.772565    0.341612    21.00000    0.01938    0.04098 = 
         0.03869   -0.00722    0.00076   -0.00726 
AFIX 137 
H43A  2   -0.134772    0.759895    0.390742    21.00000   -1.50000 
H43B  2   -0.206731    0.731700    0.340557    21.00000   -1.50000 
H43C  2   -0.194326    0.851036    0.333367    21.00000   -1.50000 
AFIX   0 
C44   1   -0.077629    0.763079    0.201620    21.00000    0.02490    0.05109 = 
         0.03520   -0.00011   -0.01448   -0.01316 
AFIX 137 
H44A  2   -0.107363    0.843008    0.194640    21.00000   -1.50000 
H44B  2   -0.135421    0.731503    0.198231    21.00000   -1.50000 
H44C  2   -0.009135    0.733636    0.162334    21.00000   -1.50000 
AFIX   0 
C37   1    0.170020    0.964652    0.326331    21.00000    0.03006    0.02182 = 
         0.02417   -0.00769   -0.00286   -0.00717 
C38   1    0.132404    0.987933    0.411039    21.00000    0.03627    0.03596 = 
         0.02681   -0.01325   -0.00422   -0.00764 
AFIX 137 
H38A  2    0.154365    0.918870    0.440512    21.00000   -1.50000 
H38B  2    0.049586    1.022633    0.424421    21.00000   -1.50000 
H38C  2    0.169345    1.037098    0.422041    21.00000   -1.50000 
AFIX   0 
C39   1    0.128966    1.069911    0.279296    21.00000    0.06030    0.02541 = 
         0.03883    0.00119   -0.01114   -0.01719 
AFIX 137 
H39A  2    0.165133    1.121968    0.286635    21.00000   -1.50000 
H39B  2    0.046127    1.102353    0.295189    21.00000   -1.50000 
H39C  2    0.149303    1.052935    0.225889    21.00000   -1.50000 
AFIX   0 
C40   1    0.300374    0.921505    0.306781    21.00000    0.02923    0.03473 = 
         0.04018   -0.01514    0.00143   -0.01501 
AFIX 137 
H40A  2    0.327574    0.854601    0.337320    21.00000   -1.50000 
H40B  2    0.329715    0.977207    0.317302    21.00000   -1.50000 
H40C  2    0.327232    0.905101    0.253214    21.00000   -1.50000 
AFIX   0 
PART 0 
RESI 7 AMI 
PART 2 -21 
N3    5    0.146639    0.886551    0.307027   -21.00000    0.02254    0.02885 = 
         0.03208    0.00214   -0.00679   -0.00306 
N4    5    0.031394    0.812543    0.287488   -21.00000    0.02106    0.02687 = 
         0.04583    0.00248   -0.00714   -0.00440 
C30   1    0.042999    0.906017    0.298623   -21.00000    0.03457    0.02810 = 
         0.01989   -0.00343   -0.00153   -0.00554 
C31   1   -0.049256    1.017432    0.302973   -21.00000    0.04389    0.04232 = 
         0.03583   -0.00723   -0.00490    0.01331 
C32   1   -0.132262    1.045950    0.369777   -21.00000    0.04763    0.07369 = 
         0.02911    0.00134   -0.00728    0.01625 
AFIX  43 
H32   2   -0.130887    0.995913    0.412133   -21.00000   -1.20000 
AFIX   0 
C33   1   -0.216212    1.147608    0.373491   -21.00000    0.05246    0.07818 = 
         0.03990   -0.01628    0.00205    0.03282 
AFIX  43 
H33   2   -0.272812    1.167284    0.418556   -21.00000   -1.20000 
AFIX   0 
C34   1   -0.218192    1.220881    0.311845   -21.00000    0.08254    0.08446 = 
         0.05898   -0.00265   -0.01140    0.02591 
AFIX  43 
H34   2   -0.276402    1.290314    0.314771   -21.00000   -1.20000 
AFIX   0 
C35   1   -0.135566    1.193320    0.245875   -21.00000    0.07027    0.05858 = 
         0.05930    0.00616   -0.01328    0.00783 
AFIX  43 
H35   2   -0.137396    1.243657    0.203681   -21.00000   -1.20000 
AFIX   0 
C36   1   -0.050263    1.092083    0.241664   -21.00000    0.06624    0.05361 = 
         0.04017   -0.00246   -0.00738    0.00568 
AFIX  43 
H36   2    0.007422    1.073715    0.196974   -21.00000   -1.20000 
AFIX   0 
C41   1   -0.070044    0.786943    0.282448   -21.00000    0.03825    0.08472 = 
         0.07148   -0.00933   -0.01205   -0.02960 
C39   1    0.213882    1.048143    0.273241   -21.00000    0.06862    0.07361 = 
         0.05628    0.00253   -0.00412   -0.04510 
AFIX 137 
H39D  2    0.259486    1.085776    0.287946   -21.00000   -1.50000 
H39E  2    0.138028    1.100261    0.271745   -21.00000   -1.50000 
H39F  2    0.251217    1.018267    0.223258   -21.00000   -1.50000 
AFIX   0 
C40   1    0.322157    0.874638    0.335427   -21.00000    0.05652    0.06866 = 
         0.09984   -0.02500   -0.03087   -0.01753 
AFIX 137 
H40D  2    0.314039    0.811828    0.368902   -21.00000   -1.50000 
H40E  2    0.363128    0.911869    0.355590   -21.00000   -1.50000 
H40F  2    0.364862    0.849011    0.285119   -21.00000   -1.50000 
AFIX   0 
C38   1    0.128174    1.000743    0.406714   -21.00000    0.09677    0.08039 = 
         0.04529   -0.01890    0.00756   -0.03282 
AFIX 137 
H38D  2    0.162110    0.956951    0.447599   -21.00000   -1.50000 
H38E  2    0.051698    0.996820    0.412087   -21.00000   -1.50000 
H38F  2    0.123248    1.077224    0.409067   -21.00000   -1.50000 
AFIX   0 
C37   1    0.202911    0.955449    0.330173   -21.00000    0.06306    0.04069 = 
         0.03465   -0.00518   -0.01905   -0.02128 
C42   1   -0.024759    0.678722    0.245521   -21.00000    0.05377    0.10128 = 
         0.14654   -0.04252    0.00723   -0.05395 
AFIX 137 
H42D  2    0.021756    0.623391    0.276213   -21.00000   -1.20000 
H42E  2    0.021988    0.685592    0.195288   -21.00000   -1.20000 
H42F  2   -0.088417    0.656439    0.240924   -21.00000   -1.20000 
AFIX   0 
C43   1   -0.139273    0.772965    0.361476   -21.00000    0.03584    0.10149 = 
         0.08631    0.00097   -0.00125   -0.03185 
AFIX 137 
H43D  2   -0.170676    0.843349    0.386173   -21.00000   -1.50000 
H43E  2   -0.089945    0.718671    0.391075   -21.00000   -1.50000 
H43F  2   -0.201610    0.747907    0.357876   -21.00000   -1.50000 
AFIX   0 
C44   1   -0.142141    0.877738    0.235301   -21.00000    0.04099    0.12698 = 
         0.09794    0.01586   -0.03010   -0.03778 
AFIX 137 
H44D  2   -0.177894    0.944982    0.263656   -21.00000   -1.50000 
H44E  2   -0.201252    0.853868    0.224527   -21.00000   -1.50000 
H44F  2   -0.093007    0.891951    0.187816   -21.00000   -1.50000 
AFIX   0 
PART 0 
RESI 1 SOLV 
C1    1    0.074630    0.652198    0.972130    11.00000    0.03770    0.04963 = 
         0.05063   -0.00775   -0.01818   -0.00628 
AFIX  43 
H1    2    0.105235    0.665054    1.011097    11.00000   -1.20000 
AFIX   0 
C2    1   -0.005697    0.736127    0.944160    11.00000    0.06448    0.04031 = 
         0.08277   -0.01458   -0.03750    0.00289 
AFIX  43 
H2    2   -0.030555    0.807434    0.963216    11.00000   -1.20000 
AFIX   0 
C3    1   -0.050421    0.716754    0.888183    11.00000    0.10756    0.06812 = 
         0.09604   -0.01828   -0.07319    0.02898 
AFIX  43 
H3    2   -0.107006    0.774625    0.868909    11.00000   -1.20000 
AFIX   0 
C4    1   -0.013175    0.613311    0.859976    11.00000    0.08627    0.09499 = 
         0.08369   -0.04170   -0.05558    0.01666 
AFIX  43 
H4    2   -0.044159    0.599842    0.821417    11.00000   -1.20000 
AFIX   0 
C5    1    0.068372    0.530469    0.887742    11.00000    0.04366    0.05254 = 
         0.07826   -0.02871   -0.01509   -0.00047 
AFIX  43 
H5    2    0.095356    0.459527    0.867830    11.00000   -1.20000 
AFIX   0 
C6    1    0.111233    0.549784    0.944353    11.00000    0.04009    0.04025 = 
         0.06385   -0.00045   -0.01864   -0.00097 
AFIX  43 
H6    2    0.166698    0.491661    0.964403    11.00000   -1.20000 
AFIX   0 
RESI 2 SOLV 
PART -1 30.5 
C1    1    0.434957    0.098229    0.526330    30.50000    0.04126    0.04712 = 
         0.04030   -0.01549   -0.00274   -0.01643 
AFIX  43 
H1    2    0.384549    0.160761    0.553420    30.50000   -1.20000 
AFIX   0 
C4    1    0.573445   -0.099240    0.462914    30.50000    0.04126    0.04712 = 
         0.04030   -0.01549   -0.00274   -0.01643 
AFIX  43 
H4    2    0.617665   -0.170508    0.445458    30.50000   -1.20000 
AFIX   0 
C2    1    0.398320    0.048517    0.479363    30.50000    0.04126    0.04712 = 
         0.04030   -0.01549   -0.00274   -0.01643 
AFIX  43 
H2    2    0.324612    0.081705    0.469026    30.50000   -1.20000 
AFIX   0 
C5    1    0.614688   -0.047079    0.503291    30.50000    0.04126    0.04712 = 
         0.04030   -0.01549   -0.00274   -0.01643 
AFIX  43 
H5    2    0.689733   -0.080183    0.511380    30.50000   -1.20000 
AFIX   0 
C3    1    0.469120   -0.049216    0.447687    30.50000    0.04126    0.04712 = 
         0.04030   -0.01549   -0.00274   -0.01643 
AFIX  43 
H3    2    0.444233   -0.082031    0.414583    30.50000   -1.20000 
AFIX   0 
C6    1    0.548526    0.053360    0.532550    30.50000    0.04126    0.04712 = 
         0.04030   -0.01549   -0.00274   -0.01643 
AFIX  43 
H6    2    0.580036    0.092212    0.556979    30.50000   -1.20000 
PART 0 
RESI 0 
REM ##### 
AFIX   0 
REM ##### 
RESI 3 SOLV 
PART -2 -30.5 
C1    1    0.456580    0.033868    0.440722   -30.50000    0.04126    0.04712 = 
         0.04030   -0.01549   -0.00274   -0.01643 
AFIX  43 
H1    2    0.415932    0.058476    0.401525   -30.50000   -1.20000 
AFIX   0 
C2    1    0.416856    0.090531    0.508130   -30.50000    0.04126    0.04712 = 
         0.04030   -0.01549   -0.00274   -0.01643 
AFIX  43 
H2    2    0.349624    0.152588    0.515879   -30.50000   -1.20000 
AFIX   0 
C3    1    0.481938    0.050523    0.563670   -30.50000    0.04126    0.04712 = 
         0.04030   -0.01549   -0.00274   -0.01643 
AFIX  43 
H3    2    0.455823    0.083605    0.611197   -30.50000   -1.20000 
AFIX   0 
C4    1    0.579475   -0.032920    0.550618   -30.50000    0.04126    0.04712 = 
         0.04030   -0.01549   -0.00274   -0.01643 
AFIX  43 
H4    2    0.627069   -0.052038    0.585921   -30.50000   -1.20000 
AFIX   0 
C5    1    0.611463   -0.091072    0.486941   -30.50000    0.04126    0.04712 = 
         0.04030   -0.01549   -0.00274   -0.01643 
AFIX  43 
H5    2    0.675107   -0.156551    0.480932   -30.50000   -1.20000 
AFIX   0 
C6    1    0.549454   -0.052967    0.431062   -30.50000    0.04126    0.04712 = 
         0.04030   -0.01549   -0.00274   -0.01643 
AFIX  43 
H6    2    0.574329   -0.090052    0.385104   -30.50000   -1.20000 
PART 0 
RESI 0 
AFIX   0 
RESI 4 LIG 
PART 1 21 
O1    6    0.277542    0.699229    0.371344    21.00000    0.02651    0.03001 = 
         0.02404   -0.00172   -0.00928   -0.00416 
C45   1    0.196727    0.634541    0.388047    21.00000    0.01991    0.02440 = 
         0.02098    0.00281   -0.00330   -0.00288 
AFIX  13 
H45   2    0.231226    0.554458    0.378318    21.00000   -1.20000 
AFIX   0 
C46   1    0.107996    0.665296    0.460024    21.00000    0.02564    0.03820 = 
         0.02487    0.00409   -0.00082   -0.00019 
AFIX  23 
H46A  2    0.044408    0.639185    0.459070    21.00000   -1.20000 
H46B  2    0.077375    0.746246    0.461838    21.00000   -1.20000 
AFIX   0 
C47   1    0.151637    0.618504    0.532472    21.00000    0.03274    0.05007 = 
         0.02299   -0.00134   -0.00348   -0.01136 
AFIX  13 
H47   2    0.223920    0.633789    0.529259    21.00000   -1.20000 
AFIX   0 
C48   1    0.176190    0.494513    0.540039    21.00000    0.04911    0.04585 = 
         0.04057    0.01138   -0.00468   -0.00887 
AFIX 137 
H48A  2    0.199528    0.466468    0.587698    21.00000   -1.50000 
H48B  2    0.237417    0.459417    0.497923    21.00000   -1.50000 
H48C  2    0.107370    0.478133    0.539350    21.00000   -1.50000 
AFIX   0 
C49   1    0.064593    0.673498    0.601290    21.00000    0.07511    0.06455 = 
         0.02938   -0.00645    0.00433   -0.00769 
AFIX 137 
H49A  2    0.087362    0.635121    0.647215    21.00000   -1.50000 
H49B  2   -0.010316    0.670572    0.600129    21.00000   -1.50000 
H49C  2    0.060757    0.750166    0.600780    21.00000   -1.50000 
AFIX   0 
PART 0 
RESI 5 LIG 
PART 2 -21 
O1    6    0.154620    0.615649    0.344905   -21.00000    0.08339    0.05714 = 
         0.04096    0.00958   -0.01525   -0.03367 
C46   1    0.138804    0.704128    0.467753   -21.00000    0.07382    0.06596 = 
         0.06418    0.00859   -0.00888   -0.02563 
AFIX  23 
H46A  2    0.075301    0.772809    0.463429   -21.00000   -1.20000 
H46B  2    0.188486    0.720351    0.495268   -21.00000   -1.20000 
AFIX   0 
C45   1    0.207077    0.670443    0.388773   -21.00000    0.04858    0.07577 = 
         0.07166    0.01418   -0.00325   -0.04470 
AFIX  13 
H45   2    0.288004    0.625908    0.389039   -21.00000   -1.20000 
AFIX   0 
C47   1    0.087582    0.616040    0.516554   -21.00000    0.05596    0.08317 = 
         0.07529    0.03227   -0.00484   -0.01670 
AFIX  13 
H47   2    0.055043    0.581955    0.485445   -21.00000   -1.20000 
AFIX   0 
C48   1    0.191033    0.532751    0.539914   -21.00000    0.04911    0.04585 = 
         0.04057    0.01138   -0.00468   -0.00887 
AFIX 137 
H48A  2    0.213805    0.564409    0.576898   -21.00000   -1.50000 
H48B  2    0.253738    0.512768    0.495564   -21.00000   -1.50000 
H48C  2    0.172520    0.467164    0.562403   -21.00000   -1.50000 
AFIX   0 
C49   1    0.000140    0.662235    0.588054   -21.00000    0.07854    0.09002 = 
         0.13118   -0.00194    0.04437   -0.02141 
AFIX 137 
H49A  2    0.006471    0.731763    0.598506   -21.00000   -1.50000 
H49B  2    0.014508    0.609853    0.630581   -21.00000   -1.50000 
H49C  2   -0.076606    0.674697    0.580904   -21.00000   -1.50000 
PART 0 
RESI 0 
REM ##### 
REM ##### 
REM ##### 
AFIX   0 
HKLF 4 
  
  
  
  
REM  lk_045m in P-1 
REM R1 =  0.0393 for   11089 Fo > 4sig(Fo)  and  0.0425 for all   12043 data 
REM    839 parameters refined using   1336 restraints 
  
END 
  
WGHT      0.0536      2.1634 
  
REM Highest difference peak  0.975,  deepest hole -0.599,  1-sigma level  0.059 
Q1    1   0.5755  0.0299  0.4394  11.00000  0.05    0.97 
Q2    1   0.2153  0.5620  0.1095  11.00000  0.05    0.82 
Q3    1   0.5017  0.0069  0.5790  11.00000  0.05    0.64 
Q4    1   0.5838  0.0493  0.5008  11.00000  0.05    0.56 
Q5    1   0.2327  0.6104  0.1154  11.00000  0.05    0.55 
Q6    1   0.1425  0.7503  0.2838  11.00000  0.05    0.47 
Q7    1   0.2609  0.7050  0.2426  11.00000  0.05    0.45 
Q8    1   0.0050  0.6854  0.8502  11.00000  0.05    0.37 
Q9    1   0.1815  0.8015  0.3110  11.00000  0.05    0.36 
Q10   1   0.5692  0.8203  0.2414  11.00000  0.05    0.34 
Q11   1   0.1607  0.6816  0.3554  11.00000  0.05    0.34 
Q12   1   0.3176  0.5986  0.1378  11.00000  0.05    0.34 
Q13   1   0.3794  0.6962  0.1433  11.00000  0.05    0.33 
Q14   1   0.2981  0.7633  0.3575  11.00000  0.05    0.33 
Q15   1   0.7233  0.8043  0.1003  11.00000  0.05    0.32 
Q16   1   0.2782  0.8699  0.0486  11.00000  0.05    0.32 
Q17   1   0.2399  0.6042  0.4445  11.00000  0.05    0.31 
Q18   1   0.1998  0.6859  0.5495  11.00000  0.05    0.31 
Q19   1   0.5841  0.4235  0.1577  11.00000  0.05    0.31 
Q20   1   0.4183  0.5702  0.2042  11.00000  0.05    0.29 
;
_shelx_res_checksum              62051
####################################################################### 
# 
# This file contains crystal structure data downloaded from the 
# Cambridge Structural Database (CSD) hosted by the Cambridge 
# Crystallographic Data Centre (CCDC).
# 
# Full information about CCDC data access policies and citation 
# guidelines are available at http://www.ccdc.cam.ac.uk/access/V1 
# 
# Audit and citation data items may have been added by the CCDC. 
# Please retain this information to preserve the provenance of 
# this file and to allow appropriate attribution of the data. 
# 
#######################################################################

data_lk_046m

_database_code_depnum_ccdc_archive 'CCDC 2270893'
loop_
_audit_author_name
_audit_author_address
'Christoph Wolper'
;Universitaet Duisburg Essen
Germany
;
_audit_update_record             
;
2023-06-19 deposited with the CCDC.	2024-02-12 downloaded from the CCDC.
;


_vrf_PLAT220_lk_046m             
;
PROBLEM: NonSolvent   Resd 1  C   Ueq(max)/Ueq(min) Range        6.6 Ratio 
RESPONSE: Attempts to resolve this disorder lead to npd displacement 
parameters of the minor component despite the use of restraints and thus this
model was discarded.
;
_audit_creation_method           SHELXL-2017/1
_shelx_SHELXL_version_number     2017/1
_chemical_name_systematic        ?
_chemical_name_common            ?
_chemical_melting_point          ?
_chemical_formula_moiety         ?
_chemical_formula_sum            'C55 H88 Cl Ga N4 O Si'
_chemical_formula_weight         954.55

loop_
_atom_type_symbol
_atom_type_description
_atom_type_scat_dispersion_real
_atom_type_scat_dispersion_imag
_atom_type_scat_source
C C 0.0033 0.0016 'International Tables Vol C Tables 4.2.6.8 and 6.1.1.4'
H H 0.0000 0.0000 'International Tables Vol C Tables 4.2.6.8 and 6.1.1.4'
Cl Cl 0.1484 0.1585 'International Tables Vol C Tables 4.2.6.8 and 6.1.1.4'
Ga Ga 0.2307 1.6083 'International Tables Vol C Tables 4.2.6.8 and 6.1.1.4'
N N 0.0061 0.0033 'International Tables Vol C Tables 4.2.6.8 and 6.1.1.4'
O O 0.0106 0.0060 'International Tables Vol C Tables 4.2.6.8 and 6.1.1.4'
Si Si 0.0817 0.0704 'International Tables Vol C Tables 4.2.6.8 and 6.1.1.4'

_space_group_crystal_system      triclinic
_space_group_IT_number           2
_space_group_name_H-M_alt        'P -1'
_space_group_name_Hall           '-P 1'

_shelx_space_group_comment       
; 
The symmetry employed for this shelxl refinement is uniquely defined 
by the following loop, which should always be used as a source of 
symmetry information in preference to the above space-group names. 
They are only intended as comments. 
;

loop_
_space_group_symop_operation_xyz
'x, y, z'
'-x, -y, -z'

_cell_length_a                   12.6656(7)
_cell_length_b                   13.0233(7)
_cell_length_c                   18.9626(11)
_cell_angle_alpha                101.433(3)
_cell_angle_beta                 102.306(3)
_cell_angle_gamma                111.151(2)
_cell_volume                     2717.1(3)
_cell_formula_units_Z            2
_cell_measurement_temperature    100(2)
_cell_measurement_reflns_used    9515
_cell_measurement_theta_min      2.26
_cell_measurement_theta_max      32.25

_exptl_crystal_description       tablet
_exptl_crystal_colour            colourless
_exptl_crystal_density_meas      ?
_exptl_crystal_density_method    ?
_exptl_crystal_density_diffrn    1.167
_exptl_crystal_F_000             1032
_exptl_transmission_factor_min   ?
_exptl_transmission_factor_max   ?
_exptl_crystal_size_max          0.300
_exptl_crystal_size_mid          0.234
_exptl_crystal_size_min          0.056
_exptl_absorpt_coefficient_mu    0.617
_shelx_estimated_absorpt_T_min   0.836
_shelx_estimated_absorpt_T_max   0.966
_exptl_absorpt_correction_type   multi-scan
_exptl_absorpt_correction_T_min  0.67
_exptl_absorpt_correction_T_max  0.75
_exptl_absorpt_process_details   'SADABS, Blessing, Acta Cryst 1995 A51 33-38'
_exptl_absorpt_special_details   ?
_diffrn_ambient_temperature      100(2)
_diffrn_radiation_wavelength     0.71073
_diffrn_radiation_type           MoK\a
_diffrn_source                   'fine-focus sealed tube'
_diffrn_radiation_monochromator  'Triumph Goebel mirror'
_diffrn_measurement_device_type  'Bruker D8 KAPPA II (APEX II detector)'
_diffrn_measurement_method       'Data collection strategy APEX 3/Queen'
_diffrn_detector_area_resol_mean 512
_diffrn_reflns_number            229049
_diffrn_reflns_av_unetI/netI     0.0253
_diffrn_reflns_av_R_equivalents  0.0495
_diffrn_reflns_limit_h_min       -19
_diffrn_reflns_limit_h_max       19
_diffrn_reflns_limit_k_min       -20
_diffrn_reflns_limit_k_max       20
_diffrn_reflns_limit_l_min       -29
_diffrn_reflns_limit_l_max       29
_diffrn_reflns_theta_min         1.153
_diffrn_reflns_theta_max         33.267
_diffrn_reflns_theta_full        25.242
_diffrn_measured_fraction_theta_max 0.999
_diffrn_measured_fraction_theta_full 1.000
_diffrn_reflns_Laue_measured_fraction_max 0.999
_diffrn_reflns_Laue_measured_fraction_full 1.000
_diffrn_reflns_point_group_measured_fraction_max 0.999
_diffrn_reflns_point_group_measured_fraction_full 1.000
_reflns_number_total             20905
_reflns_number_gt                17094
_reflns_threshold_expression     'I > 2\s(I)'
_reflns_Friedel_coverage         0.000
_reflns_Friedel_fraction_max     .
_reflns_Friedel_fraction_full    .

_reflns_special_details          
; 
 Reflections were merged by SHELXL according to the crystal 
 class for the calculation of statistics and refinement. 
  
 _reflns_Friedel_fraction is defined as the number of unique 
 Friedel pairs measured divided by the number that would be 
 possible theoretically, ignoring centric projections and 
 systematic absences. 
;

_computing_data_collection       'BRUKER APEX3(v2019.1-0)'
_computing_cell_refinement       'BRUKER APEX3(v2019.1-0)'
_computing_data_reduction        'BRUKER APEX3(v2019.1-0)'
_computing_structure_solution    'BRUKER APEX3(v2019.1-0)'
_computing_structure_refinement  'SHELXL-2017/1 (Sheldrick, 2017)'
_computing_molecular_graphics    'ORTEP/PLATON (Spek)'
_computing_publication_material  'BRUKER AXS SHELXTL (c) 2008 / Vers. 2008/4'
_refine_special_details          
;
 Treatment of hydrogen atoms:    
 Riding model on idealized geometries 
 with the 1.2 fold isotropic displacement 
 parameters of the equivalent Uij of the 
 corresponding carbon atom.
 The methyl groups are idealized with
 tetrahedral angles in a combined 
 rotating and rigid group refinement
 with the 1.5 fold isotropic displacement
 parameters of the equivalent Uij of the 
 corresponding carbon atom.
 Disorder:
 The solvent molecule is disordered over two sites. Its bond lengths and angles
 were restrained to be equal (SADI) and RIGU restraints were applied to its
 atoms' displacement parameters. The displacement parameters of an isopropyl
 group suggest disorder but attempts to resolve it yielded a very low occupancy
 for the minor component and non-positive definites for the displacement
 parameter. Restraints did not succeed ot overcome this.
;
_refine_ls_structure_factor_coef Fsqd
_refine_ls_matrix_type           full
_refine_ls_weighting_scheme      calc
_refine_ls_weighting_details     
'w=1/[\s^2^(Fo^2^)+(0.0429P)^2^+0.9959P] where P=(Fo^2^+2Fc^2^)/3'
_atom_sites_solution_primary     direct
_atom_sites_solution_secondary   difmap
_atom_sites_solution_hydrogens   geom
_refine_ls_hydrogen_treatment    constr
_refine_ls_extinction_method     none
_refine_ls_extinction_coef       .
_refine_ls_number_reflns         20905
_refine_ls_number_parameters     645
_refine_ls_number_restraints     127
_refine_ls_R_factor_all          0.0481
_refine_ls_R_factor_gt           0.0329
_refine_ls_wR_factor_ref         0.0880
_refine_ls_wR_factor_gt          0.0803
_refine_ls_goodness_of_fit_ref   1.043
_refine_ls_restrained_S_all      1.045
_refine_ls_shift/su_max          0.001
_refine_ls_shift/su_mean         0.000

loop_
_atom_site_label
_atom_site_type_symbol
_atom_site_fract_x
_atom_site_fract_y
_atom_site_fract_z
_atom_site_U_iso_or_equiv
_atom_site_adp_type
_atom_site_occupancy
_atom_site_site_symmetry_order
_atom_site_calc_flag
_atom_site_refinement_flags_posn
_atom_site_refinement_flags_adp
_atom_site_refinement_flags_occupancy
_atom_site_disorder_assembly
_atom_site_disorder_group
Ga1 Ga 0.34169(2) 0.42540(2) 0.28648(2) 0.01065(3) Uani 1 1 d . . . . .
Cl1 Cl 0.53492(2) 0.54433(2) 0.33888(2) 0.01513(5) Uani 1 1 d . . . . .
Si1 Si 0.41340(3) 0.49667(2) 0.09065(2) 0.01283(5) Uani 1 1 d . . . . .
O1 O 0.33897(7) 0.48528(6) 0.15461(4) 0.01394(13) Uani 1 1 d . . . . .
N1 N 0.26756(8) 0.49829(8) 0.34723(5) 0.01272(15) Uani 1 1 d . . . . .
N2 N 0.32437(8) 0.30028(8) 0.33144(5) 0.01330(15) Uani 1 1 d . . . . .
N3 N 0.55018(8) 0.64185(7) 0.13888(5) 0.01330(15) Uani 1 1 d . . . . .
N4 N 0.38326(8) 0.61698(8) 0.06416(5) 0.01514(16) Uani 1 1 d . . . . .
C1 C 0.29022(9) 0.49792(9) 0.41937(6) 0.01452(17) Uani 1 1 d . . . . .
C2 C 0.33739(10) 0.42632(9) 0.44744(6) 0.01615(18) Uani 1 1 d . . . . .
H2 H 0.368697 0.447046 0.500959 0.019 Uiso 1 1 calc R U . . .
C3 C 0.34394(9) 0.32808(9) 0.40620(6) 0.01495(18) Uani 1 1 d . . . . .
C4 C 0.26406(11) 0.57783(10) 0.47503(6) 0.0204(2) Uani 1 1 d . . . . .
H4A H 0.314438 0.658131 0.480313 0.031 Uiso 1 1 calc R U . . .
H4B H 0.280682 0.564000 0.524313 0.031 Uiso 1 1 calc R U . . .
H4C H 0.180041 0.563357 0.456675 0.031 Uiso 1 1 calc R U . . .
C5 C 0.37697(11) 0.25350(11) 0.44991(7) 0.0222(2) Uani 1 1 d . . . . .
H5A H 0.330596 0.172028 0.420199 0.033 Uiso 1 1 calc R U . . .
H5B H 0.359665 0.267126 0.498002 0.033 Uiso 1 1 calc R U . . .
H5C H 0.462125 0.272840 0.459949 0.033 Uiso 1 1 calc R U . . .
C6 C 0.20549(9) 0.56407(9) 0.32052(6) 0.01402(17) Uani 1 1 d . . . . .
C7 C 0.26796(9) 0.68233(9) 0.33053(6) 0.01559(18) Uani 1 1 d . . . . .
C8 C 0.20416(11) 0.74152(11) 0.30250(7) 0.0218(2) Uani 1 1 d . . . . .
H8 H 0.244784 0.821749 0.309437 0.026 Uiso 1 1 calc R U . . .
C9 C 0.08306(12) 0.68537(12) 0.26486(8) 0.0272(3) Uani 1 1 d . . . . .
H9 H 0.041091 0.726958 0.246363 0.033 Uiso 1 1 calc R U . . .
C10 C 0.02323(11) 0.56834(12) 0.25425(7) 0.0248(2) Uani 1 1 d . . . . .
H10 H -0.059685 0.530086 0.227657 0.030 Uiso 1 1 calc R U . . .
C11 C 0.08225(9) 0.50541(10) 0.28181(6) 0.01777(19) Uani 1 1 d . . . . .
C12 C 0.40154(9) 0.74750(9) 0.36759(6) 0.01584(18) Uani 1 1 d . . . . .
H12 H 0.431222 0.695369 0.389261 0.019 Uiso 1 1 calc R U . . .
C13 C 0.43594(12) 0.85677(10) 0.43207(7) 0.0238(2) Uani 1 1 d . . . . .
H13A H 0.413420 0.911891 0.411477 0.036 Uiso 1 1 calc R U . . .
H13B H 0.522153 0.891690 0.457226 0.036 Uiso 1 1 calc R U . . .
H13C H 0.394246 0.836662 0.468754 0.036 Uiso 1 1 calc R U . . .
C14 C 0.46206(11) 0.77812(11) 0.30797(7) 0.0218(2) Uani 1 1 d . . . . .
H14A H 0.440827 0.707449 0.267560 0.033 Uiso 1 1 calc R U . . .
H14B H 0.548681 0.816063 0.331685 0.033 Uiso 1 1 calc R U . . .
H14C H 0.435346 0.830409 0.286556 0.033 Uiso 1 1 calc R U . . .
C15 C 0.01346(10) 0.37750(10) 0.27064(7) 0.0205(2) Uani 1 1 d . . . . .
H15 H 0.068164 0.339499 0.264116 0.025 Uiso 1 1 calc R U . . .
C16 C -0.02425(13) 0.35631(12) 0.33992(8) 0.0305(3) Uani 1 1 d . . . . .
H16A H -0.071041 0.399494 0.351219 0.046 Uiso 1 1 calc R U . . .
H16B H 0.046811 0.382215 0.383513 0.046 Uiso 1 1 calc R U . . .
H16C H -0.072642 0.273659 0.329342 0.046 Uiso 1 1 calc R U . . .
C17 C -0.09565(11) 0.31876(13) 0.19980(8) 0.0306(3) Uani 1 1 d . . . . .
H17A H -0.072325 0.337250 0.156204 0.046 Uiso 1 1 calc R U . . .
H17B H -0.156049 0.346449 0.207296 0.046 Uiso 1 1 calc R U . . .
H17C H -0.128524 0.234944 0.190497 0.046 Uiso 1 1 calc R U . . .
C18 C 0.30182(10) 0.18629(9) 0.28728(6) 0.01537(18) Uani 1 1 d . . . . .
C19 C 0.39302(11) 0.16599(10) 0.26462(7) 0.0198(2) Uani 1 1 d . . . . .
C20 C 0.36423(13) 0.05762(11) 0.21529(8) 0.0290(3) Uani 1 1 d . . . . .
H20 H 0.424507 0.043166 0.198540 0.035 Uiso 1 1 calc R U . . .
C21 C 0.25006(14) -0.02857(11) 0.19055(9) 0.0327(3) Uani 1 1 d . . . . .
H21 H 0.231907 -0.101299 0.156594 0.039 Uiso 1 1 calc R U . . .
C22 C 0.16242(12) -0.00879(10) 0.21528(8) 0.0277(3) Uani 1 1 d . . . . .
H22 H 0.084568 -0.069353 0.199157 0.033 Uiso 1 1 calc R U . . .
C23 C 0.18530(11) 0.09810(10) 0.26345(7) 0.0205(2) Uani 1 1 d . . . . .
C24 C 0.52162(11) 0.25466(10) 0.29286(7) 0.0230(2) Uani 1 1 d . . . . .
H24 H 0.526766 0.325344 0.328517 0.028 Uiso 1 1 calc R U . . .
C25 C 0.60215(12) 0.20890(13) 0.33673(8) 0.0290(3) Uani 1 1 d . . . . .
H25A H 0.600630 0.140962 0.302431 0.043 Uiso 1 1 calc R U . . .
H25B H 0.573256 0.187454 0.378029 0.043 Uiso 1 1 calc R U . . .
H25C H 0.683928 0.269098 0.357705 0.043 Uiso 1 1 calc R U . . .
C26 C 0.56550(13) 0.28918(13) 0.22840(9) 0.0305(3) Uani 1 1 d . . . . .
H26A H 0.560487 0.220960 0.192365 0.046 Uiso 1 1 calc R U . . .
H26B H 0.648398 0.347055 0.248983 0.046 Uiso 1 1 calc R U . . .
H26C H 0.515773 0.321689 0.202476 0.046 Uiso 1 1 calc R U . . .
C27 C 0.08557(12) 0.11313(13) 0.28979(8) 0.0319(3) Uani 1 1 d . . . . .
H27 H 0.110848 0.197357 0.313868 0.038 Uiso 1 1 calc R U . . .
C28 C 0.06281(18) 0.0505(3) 0.34918(12) 0.0827(10) Uani 1 1 d . . . . .
H28A H 0.035067 -0.032632 0.325974 0.124 Uiso 1 1 calc R U . . .
H28B H 0.001969 0.064868 0.368518 0.124 Uiso 1 1 calc R U . . .
H28C H 0.136835 0.079297 0.391015 0.124 Uiso 1 1 calc R U . . .
C29 C -0.03064(12) 0.06764(12) 0.22539(9) 0.0311(3) Uani 1 1 d . . . . .
H29A H -0.016283 0.104018 0.185733 0.047 Uiso 1 1 calc R U . . .
H29B H -0.089624 0.085927 0.244761 0.047 Uiso 1 1 calc R U . . .
H29C H -0.060693 -0.016260 0.204295 0.047 Uiso 1 1 calc R U . . .
C30 C 0.49600(9) 0.69352(9) 0.09983(6) 0.01385(17) Uani 1 1 d . . . . .
C31 C 0.55224(9) 0.81124(9) 0.09277(6) 0.01511(18) Uani 1 1 d . . . . .
C32 C 0.57241(11) 0.82473(10) 0.02491(7) 0.0199(2) Uani 1 1 d . . . . .
H32 H 0.551319 0.758824 -0.016503 0.024 Uiso 1 1 calc R U . . .
C33 C 0.62340(11) 0.93479(11) 0.01814(7) 0.0231(2) Uani 1 1 d . . . . .
H33 H 0.636450 0.944192 -0.028146 0.028 Uiso 1 1 calc R U . . .
C34 C 0.65532(11) 1.03105(11) 0.07888(8) 0.0245(2) Uani 1 1 d . . . . .
H34 H 0.690353 1.106227 0.074099 0.029 Uiso 1 1 calc R U . . .
C35 C 0.63631(11) 1.01795(10) 0.14640(7) 0.0220(2) Uani 1 1 d . . . . .
H35 H 0.658900 1.084140 0.187950 0.026 Uiso 1 1 calc R U . . .
C36 C 0.58409(10) 0.90784(9) 0.15359(7) 0.01784(19) Uani 1 1 d . . . . .
H36 H 0.570327 0.898816 0.199785 0.021 Uiso 1 1 calc R U . . .
C37 C 0.67912(9) 0.67492(9) 0.17118(6) 0.01432(17) Uani 1 1 d . . . . .
C38 C 0.75213(10) 0.72271(10) 0.12094(7) 0.0199(2) Uani 1 1 d . . . . .
H38A H 0.713872 0.671175 0.068811 0.030 Uiso 1 1 calc R U . . .
H38B H 0.832740 0.727805 0.139716 0.030 Uiso 1 1 calc R U . . .
H38C H 0.756494 0.799743 0.122127 0.030 Uiso 1 1 calc R U . . .
C39 C 0.72657(10) 0.76298(10) 0.24976(6) 0.0196(2) Uani 1 1 d . . . . .
H39A H 0.720299 0.834330 0.245096 0.029 Uiso 1 1 calc R U . . .
H39B H 0.810205 0.779663 0.273000 0.029 Uiso 1 1 calc R U . . .
H39C H 0.679614 0.731370 0.281527 0.029 Uiso 1 1 calc R U . . .
C40 C 0.68904(10) 0.56412(10) 0.17981(7) 0.0211(2) Uani 1 1 d . . . . .
H40A H 0.659518 0.507085 0.129784 0.032 Uiso 1 1 calc R U . . .
H40B H 0.641380 0.533023 0.211377 0.032 Uiso 1 1 calc R U . . .
H40C H 0.772583 0.581260 0.203796 0.032 Uiso 1 1 calc R U . . .
C41 C 0.27482(9) 0.63579(9) 0.04028(6) 0.01644(18) Uani 1 1 d . . . . .
C42 C 0.28825(12) 0.72364(13) -0.00379(9) 0.0307(3) Uani 1 1 d . . . . .
H42A H 0.313832 0.700071 -0.047145 0.046 Uiso 1 1 calc R U . . .
H42B H 0.347927 0.799849 0.029378 0.046 Uiso 1 1 calc R U . . .
H42C H 0.211614 0.727335 -0.021855 0.046 Uiso 1 1 calc R U . . .
C43 C 0.17612(10) 0.51948(11) -0.01055(7) 0.0227(2) Uani 1 1 d . . . . .
H43A H 0.101526 0.527710 -0.026657 0.034 Uiso 1 1 calc R U . . .
H43B H 0.165643 0.462840 0.017533 0.034 Uiso 1 1 calc R U . . .
H43C H 0.197775 0.493164 -0.055166 0.034 Uiso 1 1 calc R U . . .
C44 C 0.24159(13) 0.67488(12) 0.11043(7) 0.0268(3) Uani 1 1 d . . . . .
H44A H 0.166030 0.681605 0.094994 0.040 Uiso 1 1 calc R U . . .
H44B H 0.304258 0.750041 0.143004 0.040 Uiso 1 1 calc R U . . .
H44C H 0.233137 0.618074 0.138314 0.040 Uiso 1 1 calc R U . . .
C45 C 0.29481(9) 0.38092(8) 0.17532(5) 0.01251(16) Uani 1 1 d . . . . .
H45 H 0.336049 0.332710 0.158239 0.015 Uiso 1 1 calc R U . . .
C46 C 0.16154(9) 0.31216(9) 0.13494(6) 0.01498(18) Uani 1 1 d . . . . .
H46A H 0.123128 0.366300 0.136669 0.018 Uiso 1 1 calc R U . . .
H46B H 0.128075 0.258459 0.162945 0.018 Uiso 1 1 calc R U . . .
C47 C 0.12933(9) 0.24224(9) 0.05201(6) 0.01671(19) Uani 1 1 d . . . . .
H47 H 0.180369 0.292064 0.027491 0.020 Uiso 1 1 calc R U . . .
C48 C -0.00068(11) 0.20868(12) 0.00958(8) 0.0278(3) Uani 1 1 d . . . . .
H48A H -0.020084 0.162601 -0.042803 0.042 Uiso 1 1 calc R U . . .
H48B H -0.013363 0.278654 0.009848 0.042 Uiso 1 1 calc R U . . .
H48C H -0.052135 0.163224 0.034435 0.042 Uiso 1 1 calc R U . . .
C49 C 0.15403(12) 0.13527(11) 0.04681(8) 0.0271(3) Uani 1 1 d . . . . .
H49A H 0.139219 0.095675 -0.006345 0.041 Uiso 1 1 calc R U . . .
H49B H 0.101490 0.083088 0.067934 0.041 Uiso 1 1 calc R U . . .
H49C H 0.237282 0.158232 0.075482 0.041 Uiso 1 1 calc R U . . .
C1_1 C -0.1558(3) 0.6080(3) 0.3964(2) 0.0258(9) Uani 0.630(4) 1 d D . P A 3
H1A_1 H -0.162394 0.648544 0.358418 0.039 Uiso 0.630(4) 1 calc R U P A 3
H1B_1 H -0.201559 0.621543 0.429974 0.039 Uiso 0.630(4) 1 calc R U P A 3
H1C_1 H -0.187278 0.524991 0.370892 0.039 Uiso 0.630(4) 1 calc R U P A 3
C2_1 C -0.0258(3) 0.6527(3) 0.4425(2) 0.0207(6) Uani 0.630(4) 1 d D . P A 3
H2A_1 H -0.019208 0.604892 0.476335 0.025 Uiso 0.630(4) 1 calc R U P A 3
H2AB_1 H 0.020292 0.643162 0.407589 0.025 Uiso 0.630(4) 1 calc R U P A 3
C3_1 C 0.0295(2) 0.7783(2) 0.49010(17) 0.0250(5) Uani 0.630(4) 1 d D . P A 3
H3A_1 H 0.013286 0.825113 0.457568 0.030 Uiso 0.630(4) 1 calc R U P A 3
H3AB_1 H -0.008968 0.786109 0.529907 0.030 Uiso 0.630(4) 1 calc R U P A 3
C4_1 C 0.1625(3) 0.8259(3) 0.5272(2) 0.0238(6) Uani 0.630(4) 1 d D . P A 3
H4A_1 H 0.201319 0.827325 0.487069 0.029 Uiso 0.630(4) 1 calc R U P A 3
H4AB_1 H 0.178940 0.772193 0.553533 0.029 Uiso 0.630(4) 1 calc R U P A 3
C5_1 C 0.2199(2) 0.9466(2) 0.58396(13) 0.0313(6) Uani 0.630(4) 1 d D . P A 3
H5A_1 H 0.183982 0.945440 0.625486 0.038 Uiso 0.630(4) 1 calc R U P A 3
H5AB_1 H 0.306011 0.968530 0.606246 0.038 Uiso 0.630(4) 1 calc R U P A 3
C6_1 C 0.2045(10) 1.0369(7) 0.5480(5) 0.0471(17) Uani 0.630(4) 1 d D . P A 3
H6A_1 H 0.231856 1.032650 0.503367 0.071 Uiso 0.630(4) 1 calc R U P A 3
H6B_1 H 0.251407 1.113987 0.584675 0.071 Uiso 0.630(4) 1 calc R U P A 3
H6C_1 H 0.120145 1.022388 0.532801 0.071 Uiso 0.630(4) 1 calc R U P A 3
C1_2 C -0.1540(10) 0.6067(11) 0.3964(8) 0.075(4) Uani 0.370(4) 1 d D . P A 4
H1A_2 H -0.193712 0.657943 0.405430 0.113 Uiso 0.370(4) 1 calc R U P A 4
H1B_2 H -0.201394 0.531278 0.400762 0.113 Uiso 0.370(4) 1 calc R U P A 4
H1C_2 H -0.146283 0.597114 0.345413 0.113 Uiso 0.370(4) 1 calc R U P A 4
C2_2 C -0.0351(9) 0.6574(8) 0.4526(6) 0.068(4) Uani 0.370(4) 1 d D . P A 4
H2A_2 H 0.010508 0.614171 0.437077 0.081 Uiso 0.370(4) 1 calc R U P A 4
H2AB_2 H -0.043762 0.648751 0.502060 0.081 Uiso 0.370(4) 1 calc R U P A 4
C3_2 C 0.0349(4) 0.7847(4) 0.4622(3) 0.0316(10) Uani 0.370(4) 1 d D . P A 4
H3A_2 H 0.046931 0.793522 0.413480 0.038 Uiso 0.370(4) 1 calc R U P A 4
H3AB_2 H -0.011456 0.828013 0.476178 0.038 Uiso 0.370(4) 1 calc R U P A 4
C4_2 C 0.1538(8) 0.8344(8) 0.5221(7) 0.062(3) Uani 0.370(4) 1 d D . P A 4
H4A_2 H 0.195256 0.784381 0.511429 0.075 Uiso 0.370(4) 1 calc R U P A 4
H4AB_2 H 0.141015 0.833730 0.571771 0.075 Uiso 0.370(4) 1 calc R U P A 4
C5_2 C 0.2338(4) 0.9577(4) 0.5272(3) 0.0414(12) Uani 0.370(4) 1 d D . P A 4
H5A_2 H 0.314412 0.979600 0.561578 0.050 Uiso 0.370(4) 1 calc R U P A 4
H5AB_2 H 0.241051 0.959335 0.476448 0.050 Uiso 0.370(4) 1 calc R U P A 4
C6_2 C 0.1903(17) 1.0451(12) 0.5549(8) 0.037(3) Uani 0.370(4) 1 d D . P A 4
H6A_2 H 0.115072 1.029756 0.518002 0.056 Uiso 0.370(4) 1 calc R U P A 4
H6B_2 H 0.249622 1.122419 0.561286 0.056 Uiso 0.370(4) 1 calc R U P A 4
H6C_2 H 0.177558 1.040589 0.603583 0.056 Uiso 0.370(4) 1 calc R U P A 4

loop_
_atom_site_aniso_label
_atom_site_aniso_U_11
_atom_site_aniso_U_22
_atom_site_aniso_U_33
_atom_site_aniso_U_23
_atom_site_aniso_U_13
_atom_site_aniso_U_12
Ga1 0.01087(5) 0.01048(5) 0.00909(5) 0.00251(3) 0.00175(3) 0.00384(4)
Cl1 0.01225(10) 0.01521(10) 0.01578(10) 0.00365(8) 0.00325(8) 0.00459(8)
Si1 0.01382(12) 0.01157(12) 0.01226(12) 0.00397(9) 0.00352(9) 0.00454(10)
O1 0.0170(3) 0.0115(3) 0.0142(3) 0.0057(3) 0.0057(3) 0.0054(3)
N1 0.0114(3) 0.0144(4) 0.0111(3) 0.0030(3) 0.0022(3) 0.0053(3)
N2 0.0138(4) 0.0124(4) 0.0116(4) 0.0035(3) 0.0017(3) 0.0044(3)
N3 0.0123(4) 0.0122(4) 0.0148(4) 0.0051(3) 0.0030(3) 0.0046(3)
N4 0.0135(4) 0.0136(4) 0.0171(4) 0.0070(3) 0.0023(3) 0.0046(3)
C1 0.0135(4) 0.0151(4) 0.0111(4) 0.0017(3) 0.0032(3) 0.0034(3)
C2 0.0171(4) 0.0184(5) 0.0104(4) 0.0041(3) 0.0024(3) 0.0058(4)
C3 0.0128(4) 0.0170(4) 0.0130(4) 0.0065(3) 0.0019(3) 0.0043(3)
C4 0.0251(5) 0.0217(5) 0.0143(4) 0.0022(4) 0.0083(4) 0.0102(4)
C5 0.0271(6) 0.0245(5) 0.0172(5) 0.0108(4) 0.0032(4) 0.0131(5)
C6 0.0125(4) 0.0177(4) 0.0126(4) 0.0036(3) 0.0038(3) 0.0077(4)
C7 0.0157(4) 0.0166(5) 0.0154(4) 0.0043(4) 0.0047(3) 0.0082(4)
C8 0.0224(5) 0.0220(5) 0.0255(6) 0.0092(4) 0.0068(4) 0.0136(4)
C9 0.0243(6) 0.0326(7) 0.0312(6) 0.0117(5) 0.0051(5) 0.0200(5)
C10 0.0161(5) 0.0319(6) 0.0261(6) 0.0063(5) 0.0021(4) 0.0135(5)
C11 0.0126(4) 0.0216(5) 0.0171(5) 0.0021(4) 0.0034(4) 0.0076(4)
C12 0.0154(4) 0.0140(4) 0.0165(4) 0.0031(3) 0.0041(4) 0.0056(4)
C13 0.0264(6) 0.0176(5) 0.0224(5) -0.0003(4) 0.0052(4) 0.0084(4)
C14 0.0204(5) 0.0229(5) 0.0226(5) 0.0083(4) 0.0091(4) 0.0077(4)
C15 0.0120(4) 0.0220(5) 0.0211(5) 0.0006(4) 0.0030(4) 0.0044(4)
C16 0.0270(6) 0.0277(6) 0.0296(6) 0.0041(5) 0.0136(5) 0.0034(5)
C17 0.0145(5) 0.0324(7) 0.0302(6) -0.0023(5) -0.0011(4) 0.0045(5)
C18 0.0179(4) 0.0116(4) 0.0144(4) 0.0045(3) 0.0013(3) 0.0056(4)
C19 0.0207(5) 0.0144(5) 0.0216(5) 0.0023(4) 0.0006(4) 0.0093(4)
C20 0.0294(6) 0.0189(5) 0.0328(7) -0.0025(5) 0.0002(5) 0.0145(5)
C21 0.0359(7) 0.0149(5) 0.0353(7) -0.0026(5) -0.0045(6) 0.0117(5)
C22 0.0281(6) 0.0124(5) 0.0293(6) 0.0039(4) -0.0024(5) 0.0019(4)
C23 0.0206(5) 0.0147(5) 0.0191(5) 0.0059(4) 0.0013(4) 0.0021(4)
C24 0.0182(5) 0.0178(5) 0.0299(6) -0.0001(4) 0.0038(4) 0.0102(4)
C25 0.0251(6) 0.0316(7) 0.0269(6) 0.0000(5) 0.0013(5) 0.0168(5)
C26 0.0266(6) 0.0278(6) 0.0432(8) 0.0124(6) 0.0126(6) 0.0164(5)
C27 0.0185(5) 0.0310(7) 0.0290(6) 0.0003(5) 0.0071(5) -0.0037(5)
C28 0.0290(9) 0.158(3) 0.0424(11) 0.0508(14) 0.0124(8) 0.0076(12)
C29 0.0227(6) 0.0248(6) 0.0379(7) 0.0095(5) 0.0052(5) 0.0036(5)
C30 0.0151(4) 0.0127(4) 0.0144(4) 0.0054(3) 0.0053(3) 0.0055(3)
C31 0.0144(4) 0.0133(4) 0.0193(5) 0.0081(4) 0.0058(4) 0.0057(3)
C32 0.0221(5) 0.0198(5) 0.0209(5) 0.0100(4) 0.0085(4) 0.0090(4)
C33 0.0230(5) 0.0242(6) 0.0269(6) 0.0165(5) 0.0094(4) 0.0096(4)
C34 0.0203(5) 0.0176(5) 0.0365(7) 0.0158(5) 0.0075(5) 0.0058(4)
C35 0.0211(5) 0.0137(5) 0.0298(6) 0.0063(4) 0.0058(4) 0.0071(4)
C36 0.0172(5) 0.0155(5) 0.0226(5) 0.0071(4) 0.0074(4) 0.0074(4)
C37 0.0121(4) 0.0152(4) 0.0152(4) 0.0047(3) 0.0038(3) 0.0053(3)
C38 0.0151(4) 0.0234(5) 0.0193(5) 0.0073(4) 0.0066(4) 0.0050(4)
C39 0.0177(5) 0.0217(5) 0.0157(5) 0.0022(4) 0.0023(4) 0.0078(4)
C40 0.0174(5) 0.0195(5) 0.0288(6) 0.0094(4) 0.0064(4) 0.0098(4)
C41 0.0151(4) 0.0163(5) 0.0179(5) 0.0079(4) 0.0018(4) 0.0071(4)
C42 0.0215(6) 0.0341(7) 0.0409(7) 0.0272(6) 0.0043(5) 0.0111(5)
C43 0.0156(5) 0.0212(5) 0.0260(6) 0.0028(4) 0.0010(4) 0.0072(4)
C44 0.0313(6) 0.0328(7) 0.0216(5) 0.0048(5) 0.0048(5) 0.0229(6)
C45 0.0132(4) 0.0117(4) 0.0110(4) 0.0035(3) 0.0029(3) 0.0040(3)
C46 0.0125(4) 0.0160(4) 0.0136(4) 0.0036(3) 0.0031(3) 0.0039(3)
C47 0.0149(4) 0.0165(5) 0.0135(4) 0.0022(4) 0.0013(3) 0.0038(4)
C48 0.0192(5) 0.0294(6) 0.0233(6) 0.0019(5) -0.0038(4) 0.0067(5)
C49 0.0272(6) 0.0196(5) 0.0263(6) -0.0021(4) 0.0027(5) 0.0088(5)
C1_1 0.0134(12) 0.0290(19) 0.025(2) 0.0062(15) -0.0025(12) 0.0037(12)
C2_1 0.0173(10) 0.0261(13) 0.0157(10) 0.0041(8) 0.0013(8) 0.0092(9)
C3_1 0.0211(10) 0.0300(11) 0.0258(12) 0.0099(10) 0.0074(9) 0.0121(8)
C4_1 0.0097(9) 0.0270(13) 0.0283(14) 0.0039(11) 0.0015(8) 0.0054(9)
C5_1 0.0239(10) 0.0309(11) 0.0320(12) 0.0101(9) 0.0015(8) 0.0075(8)
C6_1 0.033(2) 0.035(2) 0.058(5) 0.020(3) -0.006(3) 0.0059(17)
C1_2 0.076(7) 0.081(9) 0.066(8) 0.028(7) 0.028(5) 0.025(6)
C2_2 0.081(6) 0.053(5) 0.050(5) 0.024(4) 0.011(4) 0.008(4)
C3_2 0.0271(19) 0.036(2) 0.031(2) 0.010(2) 0.0104(19) 0.0118(16)
C4_2 0.070(5) 0.059(4) 0.074(6) 0.022(4) 0.025(4) 0.041(4)
C5_2 0.0284(19) 0.039(2) 0.052(3) 0.009(2) 0.0146(18) 0.0106(17)
C6_2 0.044(6) 0.033(3) 0.026(3) 0.004(2) 0.013(4) 0.008(3)

_geom_special_details            
; 
 All esds (except the esd in the dihedral angle between two l.s. planes) 
 are estimated using the full covariance matrix.  The cell esds are taken 
 into account individually in the estimation of esds in distances, angles 
 and torsion angles; correlations between esds in cell parameters are only 
 used when they are defined by crystal symmetry.  An approximate (isotropic) 
 treatment of cell esds is used for estimating esds involving l.s. planes. 
;

loop_
_geom_bond_atom_site_label_1
_geom_bond_atom_site_label_2
_geom_bond_distance
_geom_bond_site_symmetry_2
_geom_bond_publ_flag
Ga1 N1 1.9444(9) . ?
Ga1 N2 1.9500(9) . ?
Ga1 C45 1.9662(10) . ?
Ga1 Cl1 2.2347(3) . ?
Si1 O1 1.6849(8) . ?
Si1 N4 1.8748(9) . ?
Si1 N3 1.9203(9) . ?
Si1 C30 2.3467(11) . ?
O1 C45 1.4390(12) . ?
N1 C1 1.3378(13) . ?
N1 C6 1.4479(13) . ?
N2 C3 1.3358(13) . ?
N2 C18 1.4443(14) . ?
N3 C30 1.3365(13) . ?
N3 C37 1.4796(13) . ?
N4 C30 1.3356(13) . ?
N4 C41 1.4742(14) . ?
C1 C2 1.4048(15) . ?
C1 C4 1.5064(15) . ?
C2 C3 1.4010(16) . ?
C3 C5 1.5065(15) . ?
C6 C7 1.4053(15) . ?
C6 C11 1.4098(15) . ?
C7 C8 1.3995(15) . ?
C7 C12 1.5156(15) . ?
C8 C9 1.3834(18) . ?
C9 C10 1.385(2) . ?
C10 C11 1.3961(17) . ?
C11 C15 1.5208(17) . ?
C12 C13 1.5315(16) . ?
C12 C14 1.5339(16) . ?
C15 C17 1.5290(17) . ?
C15 C16 1.5316(18) . ?
C18 C19 1.4056(16) . ?
C18 C23 1.4100(16) . ?
C19 C20 1.3999(16) . ?
C19 C24 1.5161(17) . ?
C20 C21 1.379(2) . ?
C21 C22 1.378(2) . ?
C22 C23 1.3958(17) . ?
C23 C27 1.5138(19) . ?
C24 C26 1.527(2) . ?
C24 C25 1.5366(18) . ?
C27 C29 1.525(2) . ?
C27 C28 1.533(3) . ?
C30 C31 1.4865(14) . ?
C31 C36 1.3914(16) . ?
C31 C32 1.3961(15) . ?
C32 C33 1.3887(16) . ?
C33 C34 1.3874(19) . ?
C34 C35 1.3836(19) . ?
C35 C36 1.3943(16) . ?
C37 C39 1.5297(15) . ?
C37 C40 1.5299(16) . ?
C37 C38 1.5316(15) . ?
C41 C43 1.5256(16) . ?
C41 C44 1.5267(17) . ?
C41 C42 1.5281(16) . ?
C45 C46 1.5244(14) . ?
C46 C47 1.5360(15) . ?
C47 C49 1.5238(17) . ?
C47 C48 1.5252(16) . ?
C1_1 C2_1 1.519(4) . ?
C2_1 C3_1 1.516(4) . ?
C3_1 C4_1 1.512(4) . ?
C4_1 C5_1 1.526(4) . ?
C5_1 C6_1 1.521(7) . ?
C1_2 C2_2 1.470(11) . ?
C2_2 C3_2 1.522(9) . ?
C3_2 C4_2 1.501(9) . ?
C4_2 C5_2 1.529(9) . ?
C5_2 C6_2 1.488(10) . ?

loop_
_geom_angle_atom_site_label_1
_geom_angle_atom_site_label_2
_geom_angle_atom_site_label_3
_geom_angle
_geom_angle_site_symmetry_1
_geom_angle_site_symmetry_3
_geom_angle_publ_flag
N1 Ga1 N2 96.05(4) . . ?
N1 Ga1 C45 124.42(4) . . ?
N2 Ga1 C45 116.18(4) . . ?
N1 Ga1 Cl1 102.48(3) . . ?
N2 Ga1 Cl1 103.15(3) . . ?
C45 Ga1 Cl1 111.56(3) . . ?
O1 Si1 N4 96.60(4) . . ?
O1 Si1 N3 103.59(4) . . ?
N4 Si1 N3 69.06(4) . . ?
O1 Si1 C30 105.76(4) . . ?
N4 Si1 C30 34.66(4) . . ?
N3 Si1 C30 34.72(4) . . ?
C45 O1 Si1 121.71(6) . . ?
C1 N1 C6 120.57(9) . . ?
C1 N1 Ga1 116.20(7) . . ?
C6 N1 Ga1 122.65(7) . . ?
C3 N2 C18 121.83(9) . . ?
C3 N2 Ga1 116.36(7) . . ?
C18 N2 Ga1 121.59(7) . . ?
C30 N3 C37 129.04(9) . . ?
C30 N3 Si1 90.37(6) . . ?
C37 N3 Si1 133.85(7) . . ?
C30 N4 C41 129.90(9) . . ?
C30 N4 Si1 92.38(7) . . ?
C41 N4 Si1 134.20(7) . . ?
N1 C1 C2 123.91(10) . . ?
N1 C1 C4 119.30(10) . . ?
C2 C1 C4 116.79(9) . . ?
C3 C2 C1 127.96(10) . . ?
N2 C3 C2 122.87(10) . . ?
N2 C3 C5 119.88(10) . . ?
C2 C3 C5 117.24(10) . . ?
C7 C6 C11 121.18(10) . . ?
C7 C6 N1 120.51(9) . . ?
C11 C6 N1 118.27(10) . . ?
C8 C7 C6 118.27(10) . . ?
C8 C7 C12 118.58(10) . . ?
C6 C7 C12 123.10(9) . . ?
C9 C8 C7 121.23(12) . . ?
C8 C9 C10 119.76(11) . . ?
C9 C10 C11 121.37(11) . . ?
C10 C11 C6 118.17(11) . . ?
C10 C11 C15 120.08(10) . . ?
C6 C11 C15 121.75(10) . . ?
C7 C12 C13 112.60(9) . . ?
C7 C12 C14 109.87(9) . . ?
C13 C12 C14 110.16(10) . . ?
C11 C15 C17 112.88(11) . . ?
C11 C15 C16 111.88(10) . . ?
C17 C15 C16 109.64(10) . . ?
C19 C18 C23 120.79(10) . . ?
C19 C18 N2 120.28(9) . . ?
C23 C18 N2 118.81(10) . . ?
C20 C19 C18 118.37(11) . . ?
C20 C19 C24 118.51(11) . . ?
C18 C19 C24 123.10(10) . . ?
C21 C20 C19 121.27(13) . . ?
C22 C21 C20 119.74(12) . . ?
C21 C22 C23 121.57(12) . . ?
C22 C23 C18 118.19(12) . . ?
C22 C23 C27 118.82(11) . . ?
C18 C23 C27 122.96(11) . . ?
C19 C24 C26 111.99(11) . . ?
C19 C24 C25 110.39(11) . . ?
C26 C24 C25 110.33(11) . . ?
C23 C27 C29 112.97(12) . . ?
C23 C27 C28 109.82(16) . . ?
C29 C27 C28 108.70(12) . . ?
N4 C30 N3 107.25(9) . . ?
N4 C30 C31 126.02(9) . . ?
N3 C30 C31 126.59(9) . . ?
N4 C30 Si1 52.96(5) . . ?
N3 C30 Si1 54.91(5) . . ?
C31 C30 Si1 169.79(8) . . ?
C36 C31 C32 120.06(10) . . ?
C36 C31 C30 120.00(10) . . ?
C32 C31 C30 119.93(10) . . ?
C33 C32 C31 119.78(11) . . ?
C34 C33 C32 120.10(11) . . ?
C35 C34 C33 120.24(11) . . ?
C34 C35 C36 120.16(11) . . ?
C31 C36 C35 119.65(11) . . ?
N3 C37 C39 109.50(8) . . ?
N3 C37 C40 105.44(8) . . ?
C39 C37 C40 108.60(9) . . ?
N3 C37 C38 113.42(9) . . ?
C39 C37 C38 110.14(9) . . ?
C40 C37 C38 109.55(9) . . ?
N4 C41 C43 106.81(9) . . ?
N4 C41 C44 108.65(9) . . ?
C43 C41 C44 109.12(10) . . ?
N4 C41 C42 113.33(9) . . ?
C43 C41 C42 108.80(10) . . ?
C44 C41 C42 110.02(11) . . ?
O1 C45 C46 110.42(8) . . ?
O1 C45 Ga1 107.29(6) . . ?
C46 C45 Ga1 115.13(7) . . ?
C45 C46 C47 114.53(9) . . ?
C49 C47 C48 110.58(10) . . ?
C49 C47 C46 110.98(9) . . ?
C48 C47 C46 110.65(10) . . ?
C3_1 C2_1 C1_1 114.2(3) . . ?
C4_1 C3_1 C2_1 113.4(3) . . ?
C3_1 C4_1 C5_1 115.4(3) . . ?
C6_1 C5_1 C4_1 112.5(4) . . ?
C1_2 C2_2 C3_2 113.1(9) . . ?
C4_2 C3_2 C2_2 111.5(6) . . ?
C3_2 C4_2 C5_2 113.5(7) . . ?
C6_2 C5_2 C4_2 114.2(8) . . ?

_refine_diff_density_max         0.735
_refine_diff_density_min         -0.603
_refine_diff_density_rms         0.063

_shelx_res_file                  
; 
TITL lk_046m in P-1 
    lk_046m.res 
    created by SHELXL-2017/1 at 08:58:41 on 30-Mar-2023 
CELL 0.71073 12.66560 13.02330 18.96260 101.4329 102.3062 111.1514 
ZERR 2.00 0.00070 0.00070 0.00110 0.0026 0.0026 0.0024 
LATT  1 
SFAC C H CL GA N O SI 
UNIT 110 176 2 2 8 2 2 
LIST 4 ! automatically inserted. Change 6 to 4 for CHECKCIF!! 
TEMP -173.170 
SIZE 0.056 0.234 0.300 
L.S. 16 
ACTA 
FMAP 2 
PLAN 20 
SADI_SOLV c1 c2 c2 c3 c3 c4 c4 c5 c5 c6 
SADI_SOLV c1 c3 c3 c5 c2 c4 c4 c6 
RIGU_SOLV 
WGHT    0.042900    0.995900 
FVAR       0.14967   0.62952 
GA1   4    0.341686    0.425397    0.286482    11.00000    0.01087    0.01048 = 
         0.00909    0.00251    0.00175    0.00384 
CL1   3    0.534924    0.544332    0.338883    11.00000    0.01225    0.01521 = 
         0.01578    0.00365    0.00325    0.00459 
SI1   7    0.413395    0.496672    0.090655    11.00000    0.01382    0.01157 = 
         0.01226    0.00397    0.00352    0.00454 
O1    6    0.338974    0.485283    0.154611    11.00000    0.01699    0.01148 = 
         0.01416    0.00568    0.00573    0.00543 
N1    5    0.267555    0.498295    0.347233    11.00000    0.01143    0.01439 = 
         0.01114    0.00300    0.00222    0.00529 
N2    5    0.324369    0.300278    0.331439    11.00000    0.01376    0.01243 = 
         0.01158    0.00355    0.00174    0.00445 
N3    5    0.550179    0.641845    0.138881    11.00000    0.01233    0.01216 = 
         0.01475    0.00507    0.00299    0.00459 
N4    5    0.383263    0.616979    0.064160    11.00000    0.01353    0.01362 = 
         0.01713    0.00702    0.00230    0.00461 
C1    1    0.290217    0.497923    0.419367    11.00000    0.01351    0.01514 = 
         0.01110    0.00173    0.00321    0.00338 
C2    1    0.337395    0.426315    0.447444    11.00000    0.01711    0.01836 = 
         0.01041    0.00414    0.00241    0.00581 
AFIX  43 
H2    2    0.368697    0.447046    0.500959    11.00000   -1.20000 
AFIX   0 
C3    1    0.343944    0.328076    0.406201    11.00000    0.01284    0.01699 = 
         0.01303    0.00646    0.00193    0.00430 
C4    1    0.264059    0.577834    0.475030    11.00000    0.02512    0.02174 = 
         0.01431    0.00216    0.00828    0.01022 
AFIX 137 
H4A   2    0.314438    0.658131    0.480313    11.00000   -1.50000 
H4B   2    0.280682    0.564000    0.524313    11.00000   -1.50000 
H4C   2    0.180041    0.563357    0.456675    11.00000   -1.50000 
AFIX   0 
C5    1    0.376968    0.253502    0.449907    11.00000    0.02715    0.02447 = 
         0.01721    0.01083    0.00321    0.01306 
AFIX 137 
H5A   2    0.330596    0.172028    0.420199    11.00000   -1.50000 
H5B   2    0.359665    0.267126    0.498002    11.00000   -1.50000 
H5C   2    0.462125    0.272840    0.459949    11.00000   -1.50000 
AFIX   0 
C6    1    0.205485    0.564066    0.320523    11.00000    0.01249    0.01773 = 
         0.01256    0.00361    0.00383    0.00769 
C7    1    0.267957    0.682327    0.330532    11.00000    0.01573    0.01663 = 
         0.01538    0.00432    0.00474    0.00819 
C8    1    0.204164    0.741515    0.302495    11.00000    0.02239    0.02199 = 
         0.02553    0.00923    0.00677    0.01358 
AFIX  43 
H8    2    0.244784    0.821749    0.309437    11.00000   -1.20000 
AFIX   0 
C9    1    0.083062    0.685374    0.264861    11.00000    0.02426    0.03260 = 
         0.03121    0.01167    0.00506    0.01998 
AFIX  43 
H9    2    0.041091    0.726958    0.246363    11.00000   -1.20000 
AFIX   0 
C10   1    0.023235    0.568341    0.254247    11.00000    0.01614    0.03187 = 
         0.02608    0.00627    0.00213    0.01345 
AFIX  43 
H10   2   -0.059685    0.530086    0.227657    11.00000   -1.20000 
AFIX   0 
C11   1    0.082246    0.505406    0.281812    11.00000    0.01256    0.02162 = 
         0.01705    0.00207    0.00344    0.00755 
C12   1    0.401538    0.747498    0.367593    11.00000    0.01536    0.01400 = 
         0.01650    0.00313    0.00410    0.00564 
AFIX  13 
H12   2    0.431222    0.695369    0.389261    11.00000   -1.20000 
AFIX   0 
C13   1    0.435936    0.856773    0.432067    11.00000    0.02643    0.01759 = 
         0.02236   -0.00031    0.00518    0.00838 
AFIX 137 
H13A  2    0.413420    0.911891    0.411477    11.00000   -1.50000 
H13B  2    0.522153    0.891690    0.457226    11.00000   -1.50000 
H13C  2    0.394246    0.836662    0.468754    11.00000   -1.50000 
AFIX   0 
C14   1    0.462062    0.778119    0.307966    11.00000    0.02045    0.02289 = 
         0.02258    0.00833    0.00909    0.00768 
AFIX 137 
H14A  2    0.440827    0.707449    0.267560    11.00000   -1.50000 
H14B  2    0.548681    0.816063    0.331685    11.00000   -1.50000 
H14C  2    0.435346    0.830409    0.286556    11.00000   -1.50000 
AFIX   0 
C15   1    0.013458    0.377498    0.270642    11.00000    0.01205    0.02199 = 
         0.02106    0.00056    0.00301    0.00439 
AFIX  13 
H15   2    0.068164    0.339499    0.264116    11.00000   -1.20000 
AFIX   0 
C16   1   -0.024249    0.356309    0.339916    11.00000    0.02702    0.02766 = 
         0.02960    0.00412    0.01357    0.00342 
AFIX 137 
H16A  2   -0.071041    0.399494    0.351219    11.00000   -1.50000 
H16B  2    0.046811    0.382215    0.383513    11.00000   -1.50000 
H16C  2   -0.072642    0.273659    0.329342    11.00000   -1.50000 
AFIX   0 
C17   1   -0.095655    0.318763    0.199801    11.00000    0.01455    0.03241 = 
         0.03017   -0.00231   -0.00114    0.00452 
AFIX 137 
H17A  2   -0.072325    0.337250    0.156204    11.00000   -1.50000 
H17B  2   -0.156049    0.346449    0.207296    11.00000   -1.50000 
H17C  2   -0.128524    0.234944    0.190497    11.00000   -1.50000 
AFIX   0 
C18   1    0.301824    0.186290    0.287275    11.00000    0.01794    0.01156 = 
         0.01439    0.00449    0.00134    0.00556 
C19   1    0.393023    0.165994    0.264617    11.00000    0.02066    0.01442 = 
         0.02157    0.00227    0.00060    0.00925 
C20   1    0.364231    0.057616    0.215292    11.00000    0.02939    0.01890 = 
         0.03282   -0.00253    0.00022    0.01453 
AFIX  43 
H20   2    0.424507    0.043166    0.198540    11.00000   -1.20000 
AFIX   0 
C21   1    0.250063   -0.028573    0.190552    11.00000    0.03586    0.01488 = 
         0.03528   -0.00258   -0.00453    0.01175 
AFIX  43 
H21   2    0.231907   -0.101299    0.156594    11.00000   -1.20000 
AFIX   0 
C22   1    0.162422   -0.008791    0.215281    11.00000    0.02815    0.01239 = 
         0.02934    0.00385   -0.00238    0.00188 
AFIX  43 
H22   2    0.084568   -0.069353    0.199157    11.00000   -1.20000 
AFIX   0 
C23   1    0.185301    0.098102    0.263455    11.00000    0.02063    0.01468 = 
         0.01906    0.00592    0.00128    0.00210 
C24   1    0.521616    0.254658    0.292858    11.00000    0.01824    0.01777 = 
         0.02986   -0.00015    0.00380    0.01020 
AFIX  13 
H24   2    0.526766    0.325344    0.328517    11.00000   -1.20000 
AFIX   0 
C25   1    0.602150    0.208899    0.336729    11.00000    0.02513    0.03158 = 
         0.02694   -0.00001    0.00133    0.01681 
AFIX 137 
H25A  2    0.600630    0.140962    0.302431    11.00000   -1.50000 
H25B  2    0.573256    0.187454    0.378029    11.00000   -1.50000 
H25C  2    0.683928    0.269098    0.357705    11.00000   -1.50000 
AFIX   0 
C26   1    0.565499    0.289183    0.228396    11.00000    0.02665    0.02778 = 
         0.04324    0.01237    0.01258    0.01644 
AFIX 137 
H26A  2    0.560487    0.220960    0.192365    11.00000   -1.50000 
H26B  2    0.648398    0.347055    0.248983    11.00000   -1.50000 
H26C  2    0.515773    0.321689    0.202476    11.00000   -1.50000 
AFIX   0 
C27   1    0.085573    0.113126    0.289792    11.00000    0.01855    0.03100 = 
         0.02895    0.00034    0.00715   -0.00371 
AFIX  13 
H27   2    0.110848    0.197357    0.313868    11.00000   -1.20000 
AFIX   0 
C28   1    0.062809    0.050522    0.349178    11.00000    0.02896    0.15813 = 
         0.04242    0.05081    0.01239    0.00765 
AFIX 137 
H28A  2    0.035067   -0.032632    0.325974    11.00000   -1.50000 
H28B  2    0.001969    0.064868    0.368518    11.00000   -1.50000 
H28C  2    0.136835    0.079297    0.391015    11.00000   -1.50000 
AFIX   0 
C29   1   -0.030644    0.067637    0.225389    11.00000    0.02271    0.02476 = 
         0.03787    0.00954    0.00519    0.00363 
AFIX 137 
H29A  2   -0.016283    0.104018    0.185733    11.00000   -1.50000 
H29B  2   -0.089624    0.085927    0.244761    11.00000   -1.50000 
H29C  2   -0.060693   -0.016260    0.204295    11.00000   -1.50000 
AFIX   0 
C30   1    0.495996    0.693520    0.099834    11.00000    0.01514    0.01266 = 
         0.01439    0.00538    0.00530    0.00549 
C31   1    0.552245    0.811238    0.092765    11.00000    0.01444    0.01328 = 
         0.01927    0.00813    0.00581    0.00565 
C32   1    0.572411    0.824726    0.024906    11.00000    0.02207    0.01976 = 
         0.02087    0.00998    0.00846    0.00897 
AFIX  43 
H32   2    0.551319    0.758824   -0.016503    11.00000   -1.20000 
AFIX   0 
C33   1    0.623403    0.934792    0.018140    11.00000    0.02300    0.02416 = 
         0.02690    0.01652    0.00943    0.00958 
AFIX  43 
H33   2    0.636450    0.944192   -0.028146    11.00000   -1.20000 
AFIX   0 
C34   1    0.655321    1.031049    0.078881    11.00000    0.02028    0.01759 = 
         0.03649    0.01581    0.00752    0.00583 
AFIX  43 
H34   2    0.690353    1.106227    0.074099    11.00000   -1.20000 
AFIX   0 
C35   1    0.636313    1.017947    0.146396    11.00000    0.02114    0.01374 = 
         0.02977    0.00627    0.00584    0.00709 
AFIX  43 
H35   2    0.658900    1.084140    0.187950    11.00000   -1.20000 
AFIX   0 
C36   1    0.584091    0.907838    0.153594    11.00000    0.01718    0.01549 = 
         0.02257    0.00710    0.00736    0.00738 
AFIX  43 
H36   2    0.570327    0.898816    0.199785    11.00000   -1.20000 
AFIX   0 
C37   1    0.679121    0.674918    0.171185    11.00000    0.01207    0.01517 = 
         0.01518    0.00474    0.00383    0.00529 
C38   1    0.752130    0.722714    0.120935    11.00000    0.01512    0.02342 = 
         0.01926    0.00732    0.00658    0.00496 
AFIX 137 
H38A  2    0.713872    0.671175    0.068811    11.00000   -1.50000 
H38B  2    0.832740    0.727805    0.139716    11.00000   -1.50000 
H38C  2    0.756494    0.799743    0.122127    11.00000   -1.50000 
AFIX   0 
C39   1    0.726573    0.762982    0.249761    11.00000    0.01767    0.02172 = 
         0.01567    0.00220    0.00226    0.00776 
AFIX 137 
H39A  2    0.720299    0.834330    0.245096    11.00000   -1.50000 
H39B  2    0.810205    0.779663    0.273000    11.00000   -1.50000 
H39C  2    0.679614    0.731370    0.281527    11.00000   -1.50000 
AFIX   0 
C40   1    0.689042    0.564115    0.179810    11.00000    0.01741    0.01951 = 
         0.02879    0.00937    0.00638    0.00984 
AFIX 137 
H40A  2    0.659518    0.507085    0.129784    11.00000   -1.50000 
H40B  2    0.641380    0.533023    0.211377    11.00000   -1.50000 
H40C  2    0.772583    0.581260    0.203796    11.00000   -1.50000 
AFIX   0 
C41   1    0.274821    0.635791    0.040277    11.00000    0.01515    0.01633 = 
         0.01789    0.00791    0.00183    0.00711 
C42   1    0.288253    0.723639   -0.003788    11.00000    0.02154    0.03406 = 
         0.04088    0.02716    0.00432    0.01115 
AFIX 137 
H42A  2    0.313832    0.700071   -0.047145    11.00000   -1.50000 
H42B  2    0.347927    0.799849    0.029378    11.00000   -1.50000 
H42C  2    0.211614    0.727335   -0.021855    11.00000   -1.50000 
AFIX   0 
C43   1    0.176117    0.519477   -0.010547    11.00000    0.01560    0.02117 = 
         0.02600    0.00281    0.00096    0.00724 
AFIX 137 
H43A  2    0.101526    0.527710   -0.026657    11.00000   -1.50000 
H43B  2    0.165643    0.462840    0.017533    11.00000   -1.50000 
H43C  2    0.197775    0.493164   -0.055166    11.00000   -1.50000 
AFIX   0 
C44   1    0.241587    0.674877    0.110427    11.00000    0.03131    0.03281 = 
         0.02160    0.00481    0.00480    0.02291 
AFIX 137 
H44A  2    0.166030    0.681605    0.094994    11.00000   -1.50000 
H44B  2    0.304258    0.750041    0.143004    11.00000   -1.50000 
H44C  2    0.233137    0.618074    0.138314    11.00000   -1.50000 
AFIX   0 
C45   1    0.294812    0.380920    0.175316    11.00000    0.01320    0.01171 = 
         0.01103    0.00351    0.00286    0.00398 
AFIX  13 
H45   2    0.336049    0.332710    0.158239    11.00000   -1.20000 
AFIX   0 
C46   1    0.161537    0.312157    0.134936    11.00000    0.01252    0.01601 = 
         0.01360    0.00361    0.00312    0.00392 
AFIX  23 
H46A  2    0.123128    0.366300    0.136669    11.00000   -1.20000 
H46B  2    0.128075    0.258459    0.162945    11.00000   -1.20000 
AFIX   0 
C47   1    0.129330    0.242242    0.052007    11.00000    0.01488    0.01652 = 
         0.01345    0.00216    0.00132    0.00382 
AFIX  13 
H47   2    0.180369    0.292064    0.027491    11.00000   -1.20000 
AFIX   0 
C48   1   -0.000682    0.208681    0.009580    11.00000    0.01921    0.02945 = 
         0.02329    0.00192   -0.00384    0.00671 
AFIX 137 
H48A  2   -0.020084    0.162601   -0.042803    11.00000   -1.50000 
H48B  2   -0.013363    0.278654    0.009848    11.00000   -1.50000 
H48C  2   -0.052135    0.163224    0.034435    11.00000   -1.50000 
AFIX   0 
C49   1    0.154034    0.135265    0.046805    11.00000    0.02724    0.01961 = 
         0.02634   -0.00213    0.00272    0.00883 
AFIX 137 
H49A  2    0.139219    0.095675   -0.006345    11.00000   -1.50000 
H49B  2    0.101490    0.083088    0.067934    11.00000   -1.50000 
H49C  2    0.237282    0.158232    0.075482    11.00000   -1.50000 
AFIX   0 
RESI 1 SOLV 
PART 3 21 
C1    1   -0.155789    0.607986    0.396356    21.00000    0.01341    0.02896 = 
         0.02506    0.00624   -0.00251    0.00370 
AFIX 137 
H1A   2   -0.162394    0.648544    0.358418    21.00000   -1.50000 
H1B   2   -0.201559    0.621543    0.429974    21.00000   -1.50000 
H1C   2   -0.187278    0.524991    0.370892    21.00000   -1.50000 
AFIX   0 
C2    1   -0.025844    0.652734    0.442504    21.00000    0.01731    0.02608 = 
         0.01570    0.00407    0.00128    0.00916 
AFIX  23 
H2A   2   -0.019208    0.604892    0.476335    21.00000   -1.20000 
H2AB  2    0.020292    0.643162    0.407589    21.00000   -1.20000 
AFIX   0 
C3    1    0.029525    0.778296    0.490099    21.00000    0.02111    0.03005 = 
         0.02577    0.00989    0.00743    0.01205 
AFIX  23 
H3A   2    0.013286    0.825113    0.457568    21.00000   -1.20000 
H3AB  2   -0.008968    0.786109    0.529907    21.00000   -1.20000 
AFIX   0 
C4    1    0.162514    0.825877    0.527219    21.00000    0.00971    0.02699 = 
         0.02831    0.00394    0.00154    0.00538 
AFIX  23 
H4A   2    0.201319    0.827325    0.487069    21.00000   -1.20000 
H4AB  2    0.178940    0.772193    0.553533    21.00000   -1.20000 
AFIX   0 
C5    1    0.219927    0.946629    0.583961    21.00000    0.02391    0.03086 = 
         0.03197    0.01014    0.00151    0.00751 
AFIX  23 
H5A   2    0.183982    0.945440    0.625486    21.00000   -1.20000 
H5AB  2    0.306011    0.968530    0.606246    21.00000   -1.20000 
AFIX   0 
C6    1    0.204458    1.036947    0.548003    21.00000    0.03279    0.03458 = 
         0.05846    0.01993   -0.00633    0.00594 
AFIX 137 
H6A   2    0.231856    1.032650    0.503367    21.00000   -1.50000 
H6B   2    0.251407    1.113987    0.584675    21.00000   -1.50000 
H6C   2    0.120145    1.022388    0.532801    21.00000   -1.50000 
AFIX   0 
RESI 0 
RESI 2 SOLV 
PART 4 -21 
C1    1   -0.154035    0.606717    0.396371   -21.00000    0.07612    0.08100 = 
         0.06640    0.02764    0.02844    0.02492 
AFIX 137 
H1A   2   -0.193712    0.657943    0.405430   -21.00000   -1.50000 
H1B   2   -0.201394    0.531278    0.400762   -21.00000   -1.50000 
H1C   2   -0.146283    0.597114    0.345413   -21.00000   -1.50000 
AFIX   0 
C2    1   -0.035100    0.657448    0.452638   -21.00000    0.08052    0.05330 = 
         0.05010    0.02435    0.01135    0.00765 
AFIX  23 
H2A   2    0.010508    0.614171    0.437077   -21.00000   -1.20000 
H2AB  2   -0.043762    0.648751    0.502060   -21.00000   -1.20000 
AFIX   0 
C3    1    0.034915    0.784661    0.462216   -21.00000    0.02712    0.03595 = 
         0.03108    0.01025    0.01040    0.01178 
AFIX  23 
H3A   2    0.046931    0.793522    0.413480   -21.00000   -1.20000 
H3AB  2   -0.011456    0.828013    0.476178   -21.00000   -1.20000 
AFIX   0 
C4    1    0.153818    0.834376    0.522118   -21.00000    0.06959    0.05868 = 
         0.07358    0.02176    0.02462    0.04128 
AFIX  23 
H4A   2    0.195256    0.784381    0.511429   -21.00000   -1.20000 
H4AB  2    0.141015    0.833730    0.571771   -21.00000   -1.20000 
AFIX   0 
C5    1    0.233833    0.957675    0.527220   -21.00000    0.02840    0.03936 = 
         0.05186    0.00905    0.01458    0.01064 
AFIX  23 
H5A   2    0.314412    0.979600    0.561578   -21.00000   -1.20000 
H5AB  2    0.241051    0.959335    0.476448   -21.00000   -1.20000 
AFIX   0 
C6    1    0.190307    1.045068    0.554883   -21.00000    0.04413    0.03325 = 
         0.02552    0.00363    0.01326    0.00793 
AFIX 137 
H6A   2    0.115072    1.029756    0.518002   -21.00000   -1.50000 
H6B   2    0.249622    1.122419    0.561286   -21.00000   -1.50000 
H6C   2    0.177558    1.040589    0.603583   -21.00000   -1.50000 
RESI 0 
AFIX   0 
HKLF 4 
  
  
  
  
REM  lk_046m in P-1 
REM R1 =  0.0329 for   17094 Fo > 4sig(Fo)  and  0.0481 for all   20905 data 
REM    645 parameters refined using    127 restraints 
  
END 
  
WGHT      0.0429      0.9960 
  
REM Highest difference peak  0.735,  deepest hole -0.603,  1-sigma level  0.063 
Q1    1   0.3843  0.4334  0.2605  11.00000  0.05    0.73 
Q2    1   0.5877  0.5666  0.3504  11.00000  0.05    0.73 
Q3    1   0.2972  0.4242  0.3097  11.00000  0.05    0.64 
Q4    1   0.3824  0.4921  0.1288  11.00000  0.05    0.58 
Q5    1   0.5639  0.8229  0.0587  11.00000  0.05    0.56 
Q6    1   0.0742  0.1105  0.3682  11.00000  0.05    0.53 
Q7    1   0.2970  0.4266  0.2489  11.00000  0.05    0.52 
Q8    1   0.3416  0.1689  0.2735  11.00000  0.05    0.51 
Q9    1   0.2414  0.7089  0.3143  11.00000  0.05    0.51 
Q10   1   0.3343  0.7144  0.3504  11.00000  0.05    0.51 
Q11   1   0.3999  0.5541  0.1635  11.00000  0.05    0.51 
Q12   1   0.3441  0.3790  0.4202  11.00000  0.05    0.50 
Q13   1   0.5643  0.8538  0.1233  11.00000  0.05    0.49 
Q14   1   0.2594  0.6561  0.0745  11.00000  0.05    0.48 
Q15   1   0.5223  0.6741  0.1273  11.00000  0.05    0.47 
Q16   1   0.2275  0.3447  0.1508  11.00000  0.05    0.47 
Q17   1   0.2418  0.1432  0.2797  11.00000  0.05    0.47 
Q18   1   0.1407  0.1050  0.2744  11.00000  0.05    0.46 
Q19   1   0.2377  0.6210  0.3236  11.00000  0.05    0.46 
Q20   1   0.2211 -0.0234  0.2173  11.00000  0.05    0.45 
;
_shelx_res_checksum              80349
